# Supplementary material for: Longevity strategies in response to light in the reef coral Stylophora pistillata
Source: Sci Rep. 2020 Nov 17;10:19937. doi: 10.1038/s41598-020-76925-2 (PMC7673115; doi:10.1038/s41598-020-76925-2)
Supplement: Supplementary file 2 — Supplementary Information 2. [file 41598_2020_76925_MOESM2_ESM.xlsx]

## Sheet: Table S1
		Stylophora pistillata		Symbiodinum microadriaticum
Total number of genes in gene models		25769		49019
Sum of genes length (bp)		38643589		70675094
Number of genes with reads aligned (% of total)		18893 (73.3 %)		22317 (45.5 %)
Sum of mapped reads (% of all mapped reads)		18605408 (68.67 %)		8489980 (31.33 %)
Samples	Total number of reads	Mapped reads	Coverage	Mapped reads	Coverage
AJ2	37496011	2833800	3.67	1644844	1.16
AJ3	32949528	1552480	2.01	1309061	0.93
AJ4	56248006	6619275	8.56	1639740	1.16
AN2	31308999	3062255	3.96	1336905	0.95
AN3	34681537	1916270	2.48	1058226	0.75
AN4	27490487	2621328	3.39	1501204	1.06

## Sheet: Table S2
Gene type	Gene models	Hit	Hit description	log2FC	P-value	Adjusted P-value	Average mapped read number for Night samples	Average mapped read number for Day samples	Mapped reads in AJ2 sample	Mapped reads in AJ3 sample	Mapped reads in AJ4 sample	Mapped reads in AN2 sample	Mapped reads in AN3 sample	Mapped reads in AN4 sample
Carbonic anhydrase	Smic14215	sp|Q9ULX7|CAH14_HUMAN	Carbonic anhydrase 14 OS=Homo sapiens GN=CA14 PE=1 SV=1	0.140011	0.526751	0.999981	192	211	177	178	280	219	177	180
Carbonic anhydrase	Smic14558	sp|P9WPJ9|MTCA2_MYCTU	Carbonic anhydrase 2 OS=Mycobacterium tuberculosis (strain ATCC 25618 / H37Rv) GN=mtcA2 PE=1 SV=1	0.545626	0.109395	0.999981	26	38	36	42	35	23	28	27
Carbonic anhydrase	Smic16852	sp|P9WPJ9|MTCA2_MYCTU	Carbonic anhydrase 2 OS=Mycobacterium tuberculosis (strain ATCC 25618 / H37Rv) GN=mtcA2 PE=1 SV=1	-0.021515	0.964485	0.999981	15	15	19	16	12	19	8	19
Carbonic anhydrase	Smic19326	gi|255072599|ref|XP_002499974.1|	carbonic anhydrase [Micromonas sp. RCC299] >gi|226515236|gb|ACO61232.1| carbonic anhydrase [Micromonas sp. RCC299]	-0.408883	0.214035	0.999981	41	31	36	30	25	41	47	35
Carbonic anhydrase	Smic21973	gi|255072599|ref|XP_002499974.1|	carbonic anhydrase [Micromonas sp. RCC299] >gi|226515236|gb|ACO61232.1| carbonic anhydrase [Micromonas sp. RCC299]	-0.083715	0.589869	0.999981	626	591	552	655	567	617	621	640
Carbonic anhydrase	Smic22287	sp|P9WPJ9|MTCA2_MYCTU	Carbonic anhydrase 2 OS=Mycobacterium tuberculosis (strain ATCC 25618 / H37Rv) GN=mtcA2 PE=1 SV=1	0.18386	0.623077	0.999981	23	26	29	23	28	26	24	20
Carbonic anhydrase	Smic25283	tr|K5Q787|K5Q787_VIBCL	Eukaryotic-type carbonic anhydrase family protein OS=Vibrio cholerae HE-46 GN=VCHE46_3195 PE=4 SV=1	-0.469237	0.024841	0.999981	156	112	130	100	106	152	165	150
Carbonic anhydrase	Smic25824	sp|O52535|CAH_KLEPN	Carbonic anhydrase OS=Klebsiella pneumoniae GN=cah PE=3 SV=1	0.197462	0.418042	0.999981	95	109	109	118	100	68	120	99
Carbonic anhydrase	Smic26296	sp|P9WPJ9|MTCA2_MYCTU	Carbonic anhydrase 2 OS=Mycobacterium tuberculosis (strain ATCC 25618 / H37Rv) GN=mtcA2 PE=1 SV=1	0.166553	0.517347	0.999981	112	125	146	135	95	133	128	76
Carbonic anhydrase	Smic28620	gi|154818677|gb|ABS87870.1|	delta carbonic anhydrase 2 [Lingulodinium polyedrum]	-0.023195	0.910536	0.999981	137	136	124	140	144	132	125	155
Carbonic anhydrase	Smic31531	sp|P9WPJ9|MTCA2_MYCTU	Carbonic anhydrase 2 OS=Mycobacterium tuberculosis (strain ATCC 25618 / H37Rv) GN=mtcA2 PE=1 SV=1	-0.059719	0.88609	0.999981	27	25	34	28	14	38	24	18
Carbonic anhydrase	Smic31718	gi|255072599|ref|XP_002499974.1|	carbonic anhydrase [Micromonas sp. RCC299] >gi|226515236|gb|ACO61232.1| carbonic anhydrase [Micromonas sp. RCC299]	0.151291	0.313366	0.999981	1447	1608	1495	1529	1799	1401	1400	1541
Carbonic anhydrase	Smic33238	sp|P9WPJ9|MTCA2_MYCTU	Carbonic anhydrase 2 OS=Mycobacterium tuberculosis (strain ATCC 25618 / H37Rv) GN=mtcA2 PE=1 SV=1	0.040606	0.835607	0.999981	188	193	195	206	177	216	185	161
Carbonic anhydrase	Smic35465	tr|Q0E9R7|Q0E9R7_PLEHA	Carbonic anhydrase (Fragment) OS=Pleurochrysis haptonemofera PE=2 SV=1	0.439326	0.219835	0.999981	28	38	38	41	34	38	30	17
Carbonic anhydrase	Smic39426	sp|P9WPJ9|MTCA2_MYCTU	Carbonic anhydrase 2 OS=Mycobacterium tuberculosis (strain ATCC 25618 / H37Rv) GN=mtcA2 PE=1 SV=1	-0.001141	0.996974	0.999981	56	57	57	64	49	76	35	57
Photosystems	Smic11225	sp|Q7XY82|PSBU_GRIJA	Photosystem II 12 kDa extrinsic protein, chloroplastic OS=Griffithsia japonica GN=psbU PE=2 SV=1	0.307562	0.380508	0.999981	29	36	30	30	48	32	24	30
Photosystems	Smic13390	sp|Q9AW48|P2SAF_GUITH	Photosystem II stability/assembly factor HCF136, chloroplastic OS=Guillardia theta GN=hcf136 PE=3 SV=1	0.006057	0.980828	0.999981	77	76	72	66	90	74	89	67
Photosystems	Smic15096	sp|Q84XB6|PSBU_PHATR	Photosystem II 12 kDa extrinsic protein, chloroplastic OS=Phaeodactylum tricornutum GN=psbU PE=3 SV=1	-0.025622	0.918271	0.999981	119	117	124	140	87	87	138	131
Photosystems	Smic15097	sp|Q84XB6|PSBU_PHATR	Photosystem II 12 kDa extrinsic protein, chloroplastic OS=Phaeodactylum tricornutum GN=psbU PE=3 SV=1	-0.133255	0.54226	0.999981	139	127	138	142	101	126	156	136
Photosystems	Smic15098	sp|Q84XB6|PSBU_PHATR	Photosystem II 12 kDa extrinsic protein, chloroplastic OS=Phaeodactylum tricornutum GN=psbU PE=3 SV=1	-0.143039	0.511419	0.999981	139	126	135	141	103	125	134	157
Photosystems	Smic15984	sp|Q9ZFU3|PSAE_MASLA	Photosystem I reaction center subunit IV OS=Mastigocladus laminosus GN=psaE PE=3 SV=1	0.042149	0.936072	0.999981	12	12	11	13	14	9	19	10
Photosystems	Smic17429	sp|Q7XY82|PSBU_GRIJA	Photosystem II 12 kDa extrinsic protein, chloroplastic OS=Griffithsia japonica GN=psbU PE=2 SV=1	-0.375864	0.505095	0.999981	12	9	11	5	13	8	15	15
Photosystems	Smic19653	sp|P72705|YCF4_SYNY3	Photosystem I assembly protein Ycf4 OS=Synechocystis sp. (strain PCC 6803 / Kazusa) GN=ycf4 PE=3 SV=1	-0.020566	0.933173	0.999981	91	90	92	105	73	83	81	109
Photosystems	Smic19993	sp|P12352|PSAE_CHLRE	Photosystem I reaction center subunit IV, chloroplastic OS=Chlamydomonas reinhardtii GN=PSAE PE=1 SV=1	0.519197	0.102947	0.999981	34	49	43	61	44	29	31	42
Photosystems	Smic20181	sp|P49513|PSBK_ODOSI	Photosystem II reaction center protein K OS=Odontella sinensis GN=psbK PE=3 SV=1	0.065842	0.879452	0.999981	23	24	25	30	18	10	27	33
Photosystems	Smic20566	sp|Q3ANC9|PSAC_SYNSC	Photosystem I iron-sulfur center OS=Synechococcus sp. (strain CC9605) GN=psaC PE=3 SV=2	0.090593	0.685618	0.999981	120	129	114	143	129	99	117	145
Photosystems	Smic20570	sp|A2CCX5|PSAC_PROM3	Photosystem I iron-sulfur center OS=Prochlorococcus marinus (strain MIT 9303) GN=psaC PE=3 SV=1	-0.019052	0.972073	0.999981	15	15	9	14	22	6	28	12
Photosystems	Smic22590	sp|P49481|PSAD_ODOSI	Photosystem I reaction center subunit II OS=Odontella sinensis GN=psaD PE=3 SV=1	-0.218839	0.292513	0.999981	147	127	121	147	112	155	138	148
Photosystems	Smic22591	sp|P49481|PSAD_ODOSI	Photosystem I reaction center subunit II OS=Odontella sinensis GN=psaD PE=3 SV=1	-0.21213	0.331141	0.999981	123	107	95	124	102	130	111	128
Photosystems	Smic22592	sp|P49481|PSAD_ODOSI	Photosystem I reaction center subunit II OS=Odontella sinensis GN=psaD PE=3 SV=1	0.004084	0.984721	0.999981	114	114	114	118	110	101	124	117
Photosystems	Smic28082	sp|P51193|PSAF_PORPU	Photosystem I reaction center subunit III OS=Porphyra purpurea GN=psaF PE=3 SV=1	-0.103204	0.535243	0.999981	648	604	542	625	644	557	677	710
Photosystems	Smic2930	sp|Q9ZFU3|PSAE_MASLA	Photosystem I reaction center subunit IV OS=Mastigocladus laminosus GN=psaE PE=3 SV=1	-0.28825	0.38616	0.999981	45	36	31	29	48	50	52	32
Photosystems	Smic31398	sp|Q9TKY4|PSBJ_NEPOL	Photosystem II reaction center protein J OS=Nephroselmis olivacea GN=psbJ PE=3 SV=1	0.122518	0.655285	0.999981	85	93	94	114	73	56	93	108
Photosystems	Smic31399	sp|Q8M9X0|PSBJ_CHAGL	Photosystem II reaction center protein J OS=Chaetosphaeridium globosum GN=psbJ PE=3 SV=1	0.493995	0.195026	0.999981	29	42	37	57	33	15	30	44
Photosystems	Smic37009	sp|Q85FP8|PSAL_CYAME	Photosystem I reaction center subunit XI OS=Cyanidioschyzon merolae GN=psaL PE=3 SV=1	-0.134508	0.419734	0.999981	829	756	695	805	767	688	908	892
Photosystems	Smic37010	sp|Q85FP8|PSAL_CYAME	Photosystem I reaction center subunit XI OS=Cyanidioschyzon merolae GN=psaL PE=3 SV=1	-0.09885	0.584931	0.999981	585	547	482	570	588	465	660	632
Photosystems	Smic37074	sp|Q84XB6|PSBU_PHATR	Photosystem II 12 kDa extrinsic protein, chloroplastic OS=Phaeodactylum tricornutum GN=psbU PE=3 SV=1	0.172169	0.482434	0.999981	97	109	92	121	115	70	107	113
Photosystems	Smic37075	sp|Q84XB6|PSBU_PHATR	Photosystem II 12 kDa extrinsic protein, chloroplastic OS=Phaeodactylum tricornutum GN=psbU PE=3 SV=1	0.199646	0.422163	0.999981	105	122	126	135	106	78	95	143
Photosystems	Smic37076	sp|Q84XB6|PSBU_PHATR	Photosystem II 12 kDa extrinsic protein, chloroplastic OS=Phaeodactylum tricornutum GN=psbU PE=3 SV=1	0.025138	0.916575	0.999981	112	114	115	125	103	84	107	143
Photosystems	Smic37394	tr|D7FNF2|D7FNF2_ECTSI	Similar to photosystem II oxygen evolving complex protein PsbP in Synechococcus OS=Ectocarpus siliculosus GN=psbP PE=4 SV=1	0.633666	0.385598	0.999981	5	7	7	7	8	3	8	4
Photosystems	Smic38352	tr|Q5ENP4|Q5ENP4_HETTR	Chloroplast photosystem II protein L OS=Heterocapsa triquetra PE=4 SV=1	0.135244	0.639629	0.999981	51	56	61	60	48	39	51	63
Photosystems	Smic38353	sp|O78464|PSBL_GUITH	Photosystem II reaction center protein L OS=Guillardia theta GN=psbL PE=3 SV=1	-0.037809	0.892997	0.999981	65	64	58	76	57	45	71	78
Photosystems	Smic38354	sp|Q4G382|PSBL_EMIHU	Photosystem II reaction center protein L OS=Emiliania huxleyi GN=psbL PE=3 SV=1	0.067733	0.826412	0.999981	61	64	66	70	56	34	62	86
Photosystems	Smic38355	sp|O78464|PSBL_GUITH	Photosystem II reaction center protein L OS=Guillardia theta GN=psbL PE=3 SV=1	0.021905	0.93977	0.999981	59	60	67	65	48	44	55	78
Rubisco subunits	Smic14948	sp|Q5ENN5|RBL2_HETTR	Ribulose bisphosphate carboxylase, chloroplastic OS=Heterocapsa triquetra GN=rbcL PE=2 SV=1	0.083681	0.697146	0.999981	147	156	150	165	153	185	136	121
Rubisco subunits	Smic16421	sp|Q5ENN5|RBL2_HETTR	Ribulose bisphosphate carboxylase, chloroplastic OS=Heterocapsa triquetra GN=rbcL PE=2 SV=1	-0.245913	0.312259	0.999981	89	74	88	68	67	92	94	79
Rubisco subunits	Smic19952	sp|Q41406|RBL2_SYMSP	Ribulose bisphosphate carboxylase (Fragment) OS=Symbiodinium sp. GN=rbcL PE=1 SV=1	-0.192985	0.433857	0.999981	212	185	231	186	139	288	184	164
Rubisco subunits	Smic19954	sp|Q41406|RBL2_SYMSP	Ribulose bisphosphate carboxylase (Fragment) OS=Symbiodinium sp. GN=rbcL PE=1 SV=1	-0.092789	0.555087	0.999981	1166	1093	1117	1220	944	1180	1222	1095
Rubisco subunits	Smic19960	sp|Q41406|RBL2_SYMSP	Ribulose bisphosphate carboxylase (Fragment) OS=Symbiodinium sp. GN=rbcL PE=1 SV=1	-0.203984	0.383761	0.999981	395	343	411	337	280	532	387	267
Rubisco subunits	Smic19961	sp|Q41406|RBL2_SYMSP	Ribulose bisphosphate carboxylase (Fragment) OS=Symbiodinium sp. GN=rbcL PE=1 SV=1	-0.059615	0.801279	0.999981	137	131	150	136	107	175	128	107
Rubisco subunits	Smic19962	sp|Q41406|RBL2_SYMSP	Ribulose bisphosphate carboxylase (Fragment) OS=Symbiodinium sp. GN=rbcL PE=1 SV=1	-0.112204	0.6571	0.999981	145	134	157	153	92	183	140	112
Rubisco subunits	Smic19963	sp|Q41406|RBL2_SYMSP	Ribulose bisphosphate carboxylase (Fragment) OS=Symbiodinium sp. GN=rbcL PE=1 SV=1	-0.040788	0.848527	0.999981	935	909	1090	989	646	1148	912	744
Rubisco subunits	Smic19964	sp|Q41406|RBL2_SYMSP	Ribulose bisphosphate carboxylase (Fragment) OS=Symbiodinium sp. GN=rbcL PE=1 SV=1	-0.381488	0.598562	0.999981	7	5	3	6	7	4	7	10
Rubisco subunits	Smic19967	sp|Q41406|RBL2_SYMSP	Ribulose bisphosphate carboxylase (Fragment) OS=Symbiodinium sp. GN=rbcL PE=1 SV=1	0.045221	0.862702	0.999981	79	80	103	74	65	78	91	66
Rubisco subunits	Smic19990	sp|Q41407|RBLL_SYMSP	Uncharacterized ribulose bisphosphate carboxylase-like protein (Fragment) OS=Symbiodinium sp. GN=rbcG PE=3 SV=1	0.091597	0.757628	0.999981	124	132	153	152	90	156	152	66
Rubisco subunits	Smic20579	sp|P94026|RBCMT_TOBAC	Ribulose-1,5 bisphosphate carboxylase/oxygenase large subunit N-methyltransferase, chloroplastic OS=Nicotiana tabacum GN=RBCMT PE=2 SV=1	0.240611	0.470832	0.999981	31	37	32	34	44	28	32	33
Rubisco subunits	Smic21101	sp|Q43088|RBCMT_PEA	Ribulose-1,5 bisphosphate carboxylase/oxygenase large subunit N-methyltransferase, chloroplastic OS=Pisum sativum GN=RBCMT PE=1 SV=1	0.358942	0.394087	0.999981	19	24	21	23	28	11	20	25
Rubisco subunits	Smic21616	sp|Q41406|RBL2_SYMSP	Ribulose bisphosphate carboxylase (Fragment) OS=Symbiodinium sp. GN=rbcL PE=1 SV=1	0.032604	0.946209	0.999981	15	15	20	14	11	13	17	13
Rubisco subunits	Smic21618	sp|Q5ENN5|RBL2_HETTR	Ribulose bisphosphate carboxylase, chloroplastic OS=Heterocapsa triquetra GN=rbcL PE=2 SV=1	-0.056851	0.753941	0.999981	439	422	452	464	351	506	408	403
Rubisco subunits	Smic21619	sp|Q5ENN5|RBL2_HETTR	Ribulose bisphosphate carboxylase, chloroplastic OS=Heterocapsa triquetra GN=rbcL PE=2 SV=1	0.381173	0.152594	0.999981	240	313	368	370	201	339	214	168
Rubisco subunits	Smic22150	sp|Q5ENN5|RBL2_HETTR	Ribulose bisphosphate carboxylase, chloroplastic OS=Heterocapsa triquetra GN=rbcL PE=2 SV=1	-0.231713	0.56911	0.999981	24	20	26	21	14	20	23	29
Rubisco subunits	Smic24008	tr|B5Y418|B5Y418_PHATC	Ribulose-1,5-bisphosphate carboxylase/oxygenase small subunit N-methyltransferase I OS=Phaeodactylum tricornutum (strain CCAP 1055/1) GN=rbcMT PE=4 SV=1	0.026773	0.93584	0.999981	39	39	41	38	39	44	50	24
Rubisco subunits	Smic26122	sp|Q5ENN5|RBL2_HETTR	Ribulose bisphosphate carboxylase, chloroplastic OS=Heterocapsa triquetra GN=rbcL PE=2 SV=1	0.558154	0.02653	0.999981	239	351	312	273	467	321	234	161
Rubisco subunits	Smic26125	sp|Q5ENN5|RBL2_HETTR	Ribulose bisphosphate carboxylase, chloroplastic OS=Heterocapsa triquetra GN=rbcL PE=2 SV=1	0.391135	0.1724	0.999981	82	106	84	79	157	85	97	64
Rubisco subunits	Smic34327	sp|Q43088|RBCMT_PEA	Ribulose-1,5 bisphosphate carboxylase/oxygenase large subunit N-methyltransferase, chloroplastic OS=Pisum sativum GN=RBCMT PE=1 SV=1	-0.036675	0.874394	0.999981	88	86	88	88	82	86	79	98
Rubisco subunits	Smic39176	sp|P94026|RBCMT_TOBAC	Ribulose-1,5 bisphosphate carboxylase/oxygenase large subunit N-methyltransferase, chloroplastic OS=Nicotiana tabacum GN=RBCMT PE=2 SV=1	0.120094	0.645771	0.999981	61	67	74	61	65	61	52	70
Rubisco subunits	Smic48835	sp|Q41407|RBLL_SYMSP	Uncharacterized ribulose bisphosphate carboxylase-like protein (Fragment) OS=Symbiodinium sp. GN=rbcG PE=3 SV=1	0.401111	0.662302	0.999981	4	5	9	6	1	8	4	1
Rubisco subunits	Smic502	sp|Q5ENN5|RBL2_HETTR	Ribulose bisphosphate carboxylase, chloroplastic OS=Heterocapsa triquetra GN=rbcL PE=2 SV=1	-0.149658	0.394202	0.999981	1304	1175	1185	1189	1149	1562	1335	1013
Rubisco subunits	Smic6148	tr|Q9TIM3|Q9TIM3_SPIOL	Ribulose-1,5-bisphosphate carboxylase/oxygenase small subunit N-methyltransferase I OS=Spinacia oleracea GN=rbcL PE=2 SV=1	0.177136	0.58394	0.999981	34	38	38	35	42	40	32	29
Rubisco subunits	Smic7899	sp|Q5ENN5|RBL2_HETTR	Ribulose bisphosphate carboxylase, chloroplastic OS=Heterocapsa triquetra GN=rbcL PE=2 SV=1	0.256136	0.311152	0.999981	107	128	163	119	102	139	98	86
Rubisco subunits	Smic7900	sp|Q5ENN5|RBL2_HETTR	Ribulose bisphosphate carboxylase, chloroplastic OS=Heterocapsa triquetra GN=rbcL PE=2 SV=1	0.786453	0.002574	0.999981	166	286	354	258	247	251	121	126
Rubisco subunits	Smic7901	sp|Q5ENN5|RBL2_HETTR	Ribulose bisphosphate carboxylase, chloroplastic OS=Heterocapsa triquetra GN=rbcL PE=2 SV=1	0.738962	0.020048	0.999981	65	108	128	125	71	99	56	39
Rubisco subunits	Smic8692	sp|Q41406|RBL2_SYMSP	Ribulose bisphosphate carboxylase (Fragment) OS=Symbiodinium sp. GN=rbcL PE=1 SV=1	0.604331	0.385515	0.999981	6	9	4	13	10	9	5	4
Rubisco subunits	Smic8698	sp|Q41406|RBL2_SYMSP	Ribulose bisphosphate carboxylase (Fragment) OS=Symbiodinium sp. GN=rbcL PE=1 SV=1	0.13529	0.836923	0.999981	7	8	8	7	8	9	4	8

## Sheet: Table S3
ID	UniprotID	Gene	log2(FC)	Fold Change	p-value	adjusted p-value	Organism	Hit description
Spis7860			7.28096	155.52	1.22786e-08	4.36971e-06		no_hit
Spis10472			5.25424	38.1665	3.54791e-44	1.26263e-40	Nematostella vectensis	predicted protein
Spis16239	Q9D4H7	LONF3	4.58697	24.0334	1.21677e-35	3.09303e-32	Mus musculus	LON peptidase N-terminal domain and RING finger protein 3
Spis21953	Q7KM13	HEY	3.82396	14.162	2.16544e-84	3.85318e-80	Drosophila melanogaster	Hairy/enhancer-of-split related with YRPW motif protein
Spis23455	Q96RW7	HMCN1	3.48708	11.2128	3.83726e-06	0.000842965	Homo sapiens	Hemicentin-1
Spis11328			2.87984	7.36068	1.98499e-08	6.92567e-06		no_hit
Spis18634	P18756	ETS1B	2.84016	7.16098	2.18401e-11	1.21445e-08	Xenopus laevis	Protein c-ets-1-B (Fragment)
Spis11906	Q5IZC5	CRY1	2.75759	6.76264	8.0864e-43	2.39816e-39	Erithacus rubecula	Cryptochrome-1
Spis375	P24610	PAX3	2.71786	6.57894	3.96156e-22	5.87434e-19	Mus musculus	Paired box protein Pax-3
Spis374	Q0IH87	PAX3B	2.69053	6.45549	2.321e-20	2.42941e-17	Xenopus laevis	Paired box protein Pax-3-B
Spis5906	P29773	ETS2	2.6898	6.45226	5.09938e-18	4.7757e-15	Lytechinus variegatus	Protein C-ets-2 (Fragment)
Spis4141	Q6NTY6	EGR1B	2.65349	6.29186	1.44826e-22	2.34276e-19	Xenopus laevis	Early growth response protein 1-B
Spis12969	Q6DCG4	RHBGB	2.59153	6.02737	3.2497e-05	0.00578251	Xenopus laevis	Ammonium transporter Rh type B-B
Spis18079	P79702	FOS	2.57797	5.97098	5.69605e-15	4.82645e-12	Cyprinus carpio	Proto-oncogene c-Fos
Spis15188.t1	Q6ZZY0	CRY1	2.48198	5.58664	2.48396e-29	4.41996e-26	Sylvia borin	Cryptochrome-1
Spis21061	A7RUE5	v1g240773	2.31565	4.97828	1.00957e-05	0.00204139	Nematostella vectensis	Predicted protein
Spis19922	O97125	HSP68	2.14375	4.41908	0.000181589	0.0242947	Drosophila melanogaster	Heat shock protein 68
Spis17316	Q60670	SIK1	2.06547	4.18572	3.11183e-21	3.69146e-18	Mus musculus	Serine/threonine-protein kinase SIK1
Spis7206	Q7KM13	HEY	1.97042	3.91881	2.13486e-12	1.3567e-09	Drosophila melanogaster	Hairy/enhancer-of-split related with YRPW motif protein
Spis1000.t1			1.95405	3.87462	5.2327e-07	0.000143247	Nematostella vectensis	predicted protein
Spis4363			1.91491	3.77091	8.15267e-06	0.00168684	Nematostella vectensis	hypothetical protein NEMVEDRAFT_v1g248528
Spis10053	C3YBH8	BRAFLDRAFT_67567	1.67974	3.20371	2.51153e-05	0.00460723	Branchiostoma floridae	Putative uncharacterized protein
Spis8191	Q13772	NCOA4	1.62864	3.09222	5.91011e-10	2.69653e-07	Homo sapiens	Nuclear receptor coactivator 4
Spis17434	Q7SXF6	CREL2	1.59837	3.02801	2.1097e-05	0.00397666	Danio rerio	Cysteine-rich with EGF-like domain protein 2
Spis13728			1.57761	2.98475	0.000360626	0.0439519		no_hit
Spis18160	Q5U374	KLH12	1.56649	2.96184	0.000189015	0.0250995	Danio rerio	Kelch-like protein 12
Spis3094	P17336	CATA	1.55251	2.93327	2.48639e-12	1.52561e-09	Drosophila melanogaster	Catalase
Spis12076	Q8UWA5	CAH2	1.5253	2.87847	6.86115e-14	5.30815e-11	Tribolodon hakonensis	Carbonic anhydrase 2
Spis14503	O09018	COT2	1.50932	2.84676	7.20614e-11	3.77136e-08	Rattus norvegicus	COUP transcription factor 2
Spis5859	Q9JHI0	MMP19	1.47677	2.78325	0.000128828	0.0182956	Mus musculus	Matrix metalloproteinase-19
Spis15558.t2	Q64459	CP3AB	1.45771	2.74673	1.16139e-09	5.04045e-07	Mus musculus	Cytochrome P450 3A11
Spis11569			1.44045	2.71405	0.000157517	0.0217276	Nematostella vectensis	predicted protein
Spis3527	Q8QGQ6	CLOCK	1.43226	2.69869	0.000181079	0.0242947	Gallus gallus	Circadian locomoter output cycles protein kaput
Spis16576	P78364	PHC1	1.38611	2.61374	5.57383e-07	0.000148031	Homo sapiens	Polyhomeotic-like protein 1
Spis11907.t1	Q6ZZY0	CRY1	1.35741	2.56224	6.59758e-13	4.51528e-10	Sylvia borin	Cryptochrome-1
Spis6216.t1	Q9WTP3	SPDEF	1.31821	2.49357	3.90994e-05	0.00682093	Mus musculus	SAM pointed domain-containing Ets transcription factor
Spis10371.t1	Q9EQD2	NPFF2	1.198	2.29421	4.65468e-05	0.00788813	Rattus norvegicus	Neuropeptide FF receptor 2
Spis4729	P79145	CREM	1.17278	2.25445	1.46292e-05	0.00289235	Canis lupus familiaris	cAMP-responsive element modulator
Spis15601	Q9U943	APLP	1.16065	2.23559	5.89686e-06	0.0012642	Locusta migratoria	Apolipophorins
Spis9848	Q9ES19	ATF4	1.15452	2.2261	9.45215e-07	0.00023689	Rattus norvegicus	Cyclic AMP-dependent transcription factor ATF-4
Spis6044	Q9JHB3	TIMP4	1.15392	2.22518	0.000338639	0.0421381	Mus musculus	Metalloproteinase inhibitor 4
Spis22336	Q0VCX2	GRP78	1.11485	2.16572	2.10636e-05	0.00397666	Bos taurus	78 kDa glucose-regulated protein
Spis11066	P10076	ZFP26	1.06702	2.09511	5.06255e-07	0.000140755	Mus musculus	Zinc finger protein 26
Spis2930	Q8TB40	ABHD4	1.06566	2.09313	0.000199319	0.0262717	Homo sapiens	Abhydrolase domain-containing protein 4
Spis13911	A2AAY5	SPD2B	1.04234	2.05957	0.000273432	0.0350033	Mus musculus	SH3 and PX domain-containing protein 2B
Spis14927	Q29RV1	PDIA4	1.02824	2.03954	0.000105447	0.0155068	Bos taurus	Protein disulfide-isomerase A4
Spis17435	P08113	ENPL	0.98459	1.97875	0.000129552	0.0182956	Mus musculus	Endoplasmin
Spis3506.t1	Q9VFC8	GYS	0.973468	1.96356	1.49255e-06	0.000363813	Drosophila melanogaster	Glycogen [starch] synthase
Spis10799	Q54EW2	Y9130	0.945001	1.92519	1.01148e-06	0.000249976	Dictyostelium discoideum	Putative bifunctional amine oxidase DDB_G0291301
Spis17859	Q63081	PDIA6	0.934617	1.91138	5.25759e-05	0.0088258	Rattus norvegicus	Protein disulfide-isomerase A6
Spis7855	O27442	CSD	0.931967	1.90788	0.000233192	0.0302877	Methanothermobacter thermautotrophicus	Probable cysteine desulfurase
Spis5127	P32674	PFLD	0.923565	1.8968	8.91115e-05	0.0137883	Escherichia coli	Formate acetyltransferase 2
Spis25839.Novel			0.922552	1.89547	0.00039845	0.0469538	Nematostella vectensis	predicted protein
Spis9958	Q1LV17	I2BP1	0.889683	1.85277	4.38072e-05	0.00756802	Danio rerio	Interferon regulatory factor 2-binding protein 1
Spis18633.t1	P29773	ETS2	0.870171	1.82788	0.000117731	0.0168944	Lytechinus variegatus	Protein C-ets-2 (Fragment)
Spis14495	Q8NDA2	HMCN2	0.852915	1.80615	8.8877e-05	0.0137883	Homo sapiens	Hemicentin-2
Spis19810	A2RAF3	DCL1	0.839815	1.78982	9.33519e-05	0.0141975	Aspergillus niger	Dicer-like protein 1
Spis18899	Q14106	TOB2	0.833875	1.78247	2.01182e-05	0.00389112	Homo sapiens	Protein Tob2
Spis11104	P36571	BIOC	0.822137	1.76802	6.16615e-05	0.00997458	Serratia marcescens	Malonyl-[acyl-carrier protein] O-methyltransferase
Spis11963	D9IQ16	N/A	0.815989	1.76051	0.000231461	0.0302839	Acropora millepora	Galaxin
Spis7263	P15253	CALR	0.767269	1.70204	0.000303519	0.0383037	Oryctolagus cuniculus	Calreticulin
Spis11013	Q6AXJ7	F199X	0.767053	1.70179	0.000372439	0.0444777	Danio rerio	Protein FAM199X
Spis12237	Q9JJ09	NPT2B	0.710853	1.63677	9.72526e-05	0.0146654	Rattus norvegicus	Sodium-dependent phosphate transport protein 2B
Spis2715	A5D7E9	NF2L1	0.706066	1.63135	0.000323038	0.0404799	Bos taurus	Nuclear factor erythroid 2-related factor 1
Spis19554			-0.776852	-1.71339	0.00036946	0.04442		no_hit
Spis10845			-0.806207	-1.74861	5.5142e-05	0.00906206	Nematostella vectensis	predicted protein
Spis19230	Q7T292	MFRN2	-0.826805	-1.77375	7.77364e-05	0.0124616	Danio rerio	Mitoferrin-2
Spis4483	Q7ZXY0	INO1A	-0.831781	-1.77988	4.6385e-05	0.00788813	Xenopus laevis	Inositol-3-phosphate synthase 1-A
Spis9757	O43272	PROD	-0.847946	-1.79994	1.30694e-05	0.00261301	Homo sapiens	Proline dehydrogenase 1, mitochondrial
Spis6955	Q4KML2	CRYD	-0.896459	-1.86149	0.000366968	0.04442	Danio rerio	Cryptochrome DASH
Spis17290	O75153	CLUH	-0.898326	-1.8639	0.000153248	0.0213039	Homo sapiens	Clustered mitochondria protein homolog
Spis1615			-0.970808	-1.95994	7.88215e-05	0.0125228		no_hit
Spis12056	Q07994	NCPR	-0.979485	-1.97176	1.85044e-05	0.00361832	Musca domestica	NADPH--cytochrome P450 reductase
Spis6745	Q54BU4	ABCB1	-0.996067	-1.99455	2.12309e-05	0.00397666	Dictyostelium discoideum	ABC transporter B family member 1
Spis1325	P35479	CPI1	-1.00555	-2.00771	5.55111e-05	0.00906206	Sus scrofa	Leukocyte cysteine proteinase inhibitor 1
Spis17942	P16621	LAR	-1.00987	-2.01373	2.29437e-06	0.000537185	Drosophila melanogaster	Tyrosine-protein phosphatase Lar
Spis5236.t1	P08183	MDR1	-1.04878	-2.06877	1.59787e-07	4.73875e-05	Homo sapiens	Multidrug resistance protein 1
Spis7901	Q8K4C0	FMO5	-1.05633	-2.07964	0.000345606	0.0424118	Rattus norvegicus	Dimethylaniline monooxygenase [N-oxide-forming] 5
Spis4052	Q3U487	HECD3	-1.08482	-2.12112	7.45044e-07	0.00018939	Mus musculus	E3 ubiquitin-protein ligase HECTD3
Spis21988	Q5RC69	DCTD	-1.11146	-2.16064	2.78316e-05	0.00500238	Pongo abelii	Deoxycytidylate deaminase
Spis10735	Q2HJF7	KCC2D	-1.14367	-2.20942	0.000389609	0.046218	Bos taurus	Calcium/calmodulin-dependent protein kinase type II subunit delta
Spis6332	Q9D6X5	S52A3	-1.1651	-2.24249	0.000286189	0.0363746	Mus musculus	Solute carrier family 52, riboflavin transporter, member 3
Spis12383	E9C1P1	N/A	-1.17281	-2.25451	0.000246671	0.0318062	Capsaspora owczarzaki	Uncharacterized protein
Spis3490	P27615	SCRB2	-1.1852	-2.27394	8.52091e-06	0.00174277	Rattus norvegicus	Lysosome membrane protein 2
Spis17128	Q9VSA3	ACADM	-1.19218	-2.28497	1.76904e-06	0.000425382	Drosophila melanogaster	Probable medium-chain specific acyl-CoA dehydrogenase, mitochondrial
Spis14259	Q8NCC3	PAG15	-1.19607	-2.29115	7.28053e-06	0.00152412	Homo sapiens	Group XV phospholipase A2
Spis7710	Q08D64	ABCB6	-1.22044	-2.33018	7.8355e-09	2.96649e-06	Xenopus tropicalis	ATP-binding cassette sub-family B member 6, mitochondrial
Spis17125	Q9GQQ0	SPIN	-1.22722	-2.34115	2.15244e-08	7.31488e-06	Drosophila melanogaster	Protein spinster
Spis3939	Q9D4H7	LONF3	-1.24779	-2.37477	2.58921e-06	0.000590671	Mus musculus	LON peptidase N-terminal domain and RING finger protein 3
Spis3815	Q8BG58	P4HTM	-1.2478	-2.37479	5.80938e-07	0.000152018	Mus musculus	Transmembrane prolyl 4-hydroxylase
Spis20327	A8WHP3	SC5A9	-1.28056	-2.42933	7.81869e-12	4.48793e-09	Danio rerio	Sodium/glucose cotransporter 4
Spis11277	Q0DXS3	RDR1	-1.31852	-2.4941	8.38815e-05	0.0132087	Oryza sativa subsp. japonica	Probable RNA-dependent RNA polymerase 1
Spis2931	Q8TB40	ABHD4	-1.33113	-2.516	3.37316e-05	0.00594277	Homo sapiens	Abhydrolase domain-containing protein 4
Spis21041	Q13449	LSAMP	-1.33357	-2.52026	1.39971e-09	5.7922e-07	Homo sapiens	Limbic system-associated membrane protein
Spis6761	Q9D4H7	LONF3	-1.34002	-2.53155	2.05719e-10	9.63304e-08	Mus musculus	LON peptidase N-terminal domain and RING finger protein 3
Spis1381	Q3ZBE6	TM135	-1.37325	-2.59054	5.43694e-05	0.00904157	Bos taurus	Transmembrane protein 135
Spis5338	K1QRD1	CGI_10020754	-1.37589	-2.59527	1.55625e-10	7.48428e-08	Crassostrea gigas	EF-hand domain-containing protein D1
Spis25768.Novel	Q504A5	TPMT	-1.3843	-2.61046	0.000110069	0.0159233	Danio rerio	Probable thiopurine S-methyltransferase
Spis5178.t1	P22897	MRC1	-1.38772	-2.61664	1.30907e-09	5.54608e-07	Homo sapiens	Macrophage mannose receptor 1
Spis25176	Q9JKZ2	SC5A3	-1.40009	-2.63918	3.9912e-08	1.20372e-05	Mus musculus	Sodium/myo-inositol cotransporter
Spis5419	Q58A42	DD3	-1.40571	-2.64948	2.77214e-05	0.00500238	Dictyostelium discoideum	Protein DD3-3
Spis9104	Q7DFU6	YGHX	-1.41797	-2.6721	0.000343544	0.0424118	Escherichia coli	Putative uncharacterized protein YghX
Spis16164	Q5VYJ5	MALR1	-1.42164	-2.6789	1.14182e-10	5.64376e-08	Homo sapiens	MAM and LDL-receptor class A domain-containing protein 1
Spis2665	Q9H8V3	ECT2	-1.43102	-2.69637	2.51275e-06	0.000580673	Homo sapiens	Protein ECT2
Spis25780.Novel	P50637	TSPO	-1.44149	-2.71601	3.9371e-06	0.000854351	Mus musculus	Translocator protein
Spis21195	Q92038	ACOD	-1.47811	-2.78584	0.000109519	0.0159233	Cyprinus carpio	Acyl-CoA desaturase
Spis10827	A7SSV0	v1g216927	-1.57041	-2.9699	0.000105031	0.0155068	Nematostella vectensis	Predicted protein
Spis1022	Q0EEE2	PTHD3	-1.60307	-3.0379	2.35221e-05	0.00435993	Mus musculus	Patched domain-containing protein 3
Spis551	Q5U2R1	DLP1	-1.61627	-3.06582	9.92193e-05	0.0148362	Rattus norvegicus	Decaprenyl-diphosphate synthase subunit 2
Spis2785	Q8R3C1	CB042	-1.62374	-3.08174	1.01747e-08	3.69486e-06	Mus musculus	Uncharacterized protein C2orf42 homolog
Spis16302	Q9CD89	RNMT	-1.62702	-3.08874	2.48797e-11	1.34154e-08	Mycobacterium leprae	Rhamnosyl O-methyltransferase
Spis7151	A8WGS4	TLCD2	-1.6405	-3.11773	3.51846e-08	1.07944e-05	Danio rerio	TLC domain-containing protein 2
Spis10258	Q64459	CP3AB	-1.67773	-3.19923	0.000131343	0.0184024	Mus musculus	Cytochrome P450 3A11
Spis18115			-1.70818	-3.26749	2.88003e-07	8.1345e-05	Nematostella vectensis	predicted protein
Spis9527	A2A259	PK2L1	-1.72067	-3.29589	0.000162122	0.0221907	Mus musculus	Polycystic kidney disease 2-like 1 protein
Spis13849			-1.74654	-3.35553	0.000164805	0.0223858	Nematostella vectensis	predicted protein
Spis21780	Q16526	CRY1	-1.76017	-3.38738	3e-08	9.55703e-06	Homo sapiens	Cryptochrome-1
Spis7606	Q08790	BLC	-1.76396	-3.3963	3.37705e-08	1.05423e-05	Vibrio cholerae	Outer membrane lipoprotein Blc
Spis13613	Q5RGU1	COQ8A	-1.78227	-3.43967	8.06588e-09	2.99009e-06	Danio rerio	atypical kinase COQ8A, mitochondrial, Chaperone activity of bc1 complex-like
Spis1025	P96202	PPSC	-1.83502	-3.56777	2.92045e-06	0.000649581	Mycobacterium tuberculosis	Phthiocerol synthesis polyketide synthase type I PpsC
Spis2395	Q9D0L4	ADCK1	-1.91537	-3.77211	2.24634e-07	6.44701e-05	Mus musculus	Uncharacterized aarF domain-containing protein kinase 1
Spis2213	Q9P0Z9	SOX	-1.92289	-3.79183	2.25307e-06	0.000534547	Homo sapiens	Peroxisomal sarcosine oxidase
Spis20974	Q5E9K3	PNPO	-1.97254	-3.92458	2.25588e-09	8.92024e-07	Bos taurus	Pyridoxine-5'-phosphate oxidase
Spis10826			-1.99494	-3.98598	2.17876e-08	7.31488e-06	Ectocarpus siliculosus	hypothetical protein Esi_0067_0076
Spis13464	P10090	WHITE	-1.9961	-3.98919	1.40998e-13	1.04539e-10	Drosophila melanogaster	Protein white
Spis12755.t1	Q9Z1N0	ACOX1	-2.12688	-4.36771	1.69079e-14	1.36754e-11	Cavia porcellus	Peroxisomal acyl-coenzyme A oxidase 1
Spis15791	Q6GLL2	ABH6A	-2.12726	-4.36886	1.67017e-13	1.18876e-10	Xenopus laevis	Monoacylglycerol lipase abhd6-A
Spis2864	Q8VZC0	UXS1	-2.12911	-4.37447	4.49547e-12	2.66641e-09	Arabidopsis thaliana	UDP-glucuronic acid decarboxylase 1
Spis9954			-2.24225	-4.73136	1.08471e-09	4.82531e-07		no_hit
Spis5282	Q01831	XPC	-2.3123	-4.96674	8.03255e-11	4.08375e-08	Homo sapiens	DNA repair protein complementing XP-C cells
Spis14052	P16066	ANPRA	-2.33954	-5.06143	6.24332e-07	0.000161005	Homo sapiens	Atrial natriuretic peptide receptor 1
Spis16234	Q9VCA2	ORCT	-2.36443	-5.1495	9.32472e-05	0.0141975	Drosophila melanogaster	Organic cation transporter protein
Spis10567	Q96A58	RERG	-2.43813	-5.41937	2.09476e-07	6.11051e-05	Homo sapiens	Ras-related and estrogen-regulated growth inhibitor
Spis18759	Q0EEE2	PTHD3	-2.45738	-5.4922	2.4601e-33	4.86388e-30	Mus musculus	Patched domain-containing protein 3
Spis3584	A0PJE2	DHR12	-2.45905	-5.49853	1.12224e-20	1.24807e-17	Homo sapiens	Dehydrogenase/reductase SDR family member 12
Spis13171	Q28811	PHR	-2.54587	-5.83959	4.47603e-20	4.4248e-17	Potorous tridactylus	Deoxyribodipyrimidine photo-lyase
Spis12756	Q9Z1N0	ACOX1	-2.61374	-6.12087	8.50161e-16	7.56388e-13	Cavia porcellus	Peroxisomal acyl-coenzyme A oxidase 1
Spis20074	Q748D8	DDL	-2.62067	-6.15036	5.50341e-07	0.000148031	Geobacter sulfurreducens	D-alanine--D-alanine ligase
Spis9588			-2.74059	-6.68344	2.92041e-06	0.000649581	Nematostella vectensis	predicted protein
Spis7607	P51910	APOD	-2.75019	-6.72804	4.65227e-22	6.36789e-19	Mus musculus	Apolipoprotein D
Spis23685	M0VB84	N/A	-2.88267	-7.37515	5.56212e-22	7.06946e-19	Hordeum vulgare var. distichon	Uncharacterized protein
Spis2837	Q17QH8	D39U1	-3.02425	-8.13558	8.71004e-13	5.74024e-10	Bos taurus	Epimerase family protein SDR39U1
Spis14863	Q3EAQ5	PTR36	-3.07639	-8.43503	6.76279e-09	2.61602e-06	Arabidopsis thaliana	Probable peptide/nitrate transporter At3g43790
Spis20715	O43854	EDIL3	-3.25277	-9.53191	3.00772e-08	9.55703e-06	Homo sapiens	EGF-like repeat and discoidin I-like domain-containing protein 3
Spis11343	Q53882	DAUE	-3.53108	-11.5601	2.4724e-08	8.14701e-06	Streptomyces sp. (strain C5)	Aklaviketone reductase DauE
Spis17877	Q6P2X9	MOT12	-3.74409	-13.3993	1.51532e-09	6.12809e-07	Xenopus tropicalis	Monocarboxylate transporter 12
Spis1682			-3.81042	-14.0297	1.4087e-33	3.13329e-30		no_hit
Spis9755	U5ENU7	N/A	-3.86624	-14.5832	6.11071e-06	0.00129445	Corethrella appendiculata	Putative reverse transcriptase (Fragment)
Spis18446	Q60997	DMBT1	-4.62566	-24.6866	2.74905e-77	2.44583e-73	Mus musculus	Deleted in malignant brain tumors 1 protein
Spis1683	Q16534	HLF	-7.40577	-169.574	2.67071e-58	1.18807e-54	Homo sapiens	Hepatic leukemia factor
Spis9756			-8.40252	-338.385	3.49783e-62	2.07468e-58	Nematostella vectensis	predicted protein

## Sheet: Table S4a
mHIF1A targets	mNRF2 targets	mXBP1 targets	mFOXO targets	mATF4 targets	mATF6 targets
1110001J03Rik	0610010O12Rik	0610009O20Rik	0610007P14Rik	1110018J18Rik	Acox1
1110004E09Rik	0610037P05Rik	0610037D15Rik	0610010F05Rik	1300001I01Rik	Atp2a2
1110051M20Rik	1110002B05Rik	0610038D11Rik	0610010K14Rik	1700016K19Rik	Aurka
1500011B03Rik	1110032F04Rik	1110001A07Rik	0610011F06Rik	1810031K17Rik	Bub1
1700006E09Rik	1110034G24Rik	1110001J03Rik	0610037L13Rik	2310008H04Rik	Calr
1700029J07Rik	1200016B10Rik	1110003E01Rik	1110001J03Rik	2610528E23Rik	Cdkn3
1700030J22Rik	1300014I06Rik	1110039B18Rik	1110004F10Rik	2700007P21Rik	Chka
1700064H15Rik	1600012F09Rik	1110061O04Rik	1110008F13Rik	2810006K23Rik	Chkb
1700101E01Rik	1600014C23Rik	1200003I07Rik	1110008P14Rik	2810408A11Rik	Cpt1a
2310009B15Rik	1600021P15Rik	1700037C18Rik	1110012L19Rik	2900073G15Rik	Cpt2
2310044G17Rik	1700016C15Rik	1700055D18Rik	1110032A03Rik	3110049J23Rik	Dapk1
2310047M10Rik	1700034F02Rik	1700086O06Rik	1110037F02Rik	4921524J17Rik	Ddit3
2510003E04Rik	1700086D15Rik	1810006K21Rik	1110038F14Rik	4931414P19Rik	Dmp1
2510039O18Rik	1700112E06Rik	1810024B03Rik	1110051M20Rik	4933421E11Rik	Dnajb11
2610301B20Rik	1810011O10Rik	1810026J23Rik	1110059G10Rik	5930403L14Rik	Dspp
3110082I17Rik	1810013L24Rik	1810063B07Rik	1190007I07Rik	6330503K22Rik	Edem1
3830403N18Rik	1810063B05Rik	1810074P20Rik	1200014J11Rik	9130023H24Rik	Fdps
4632404H12Rik	2010011I20Rik	2010301N04Rik	1500015O10Rik	A630007B06Rik	Fos
4921536K21Rik	2010111I01Rik	2310008M10Rik	1700001C02Rik	A630033E08Rik	G6pc
4922501C03Rik	2010209O12Rik	2310042L06Rik	1700007K13Rik	Aars	Herpud1
4930451G09Rik	2210018M11Rik	2310044G17Rik	1700016H13Rik	Abcb1a	Hmmr
4933427D14Rik	2310005N03Rik	2310065K24Rik	1700019O17Rik	Abcc4	Hsp90b1
5031425E22Rik	2310015B20Rik	2400010G15Rik	1700021F05Rik	Acaa1a	Hspa5
5830415F09Rik	2310037I24Rik	2410014A08Rik	1700029J07Rik	Acaca	Il6
9330160F10Rik	2310046K01Rik	2500002L14Rik	1700030J22Rik	Acad8	Ins2
A230052G05Rik	2410017P07Rik	2600014M03Rik	1700037C18Rik	Acot2	Lman1
Abcg2	2700038C09Rik	2610033H07Rik	1700037H04Rik	Acox2	Lmf1
Abi2	2900064A13Rik	2610204L23Rik	1700066M21Rik	Adm2	Mafa
Abl1	3230401D17Rik	2610306H15Rik	1700084C01Rik	Aff1	Manf
Abt1	4631426J05Rik	2610529C04Rik	1700102P08Rik	Agap1	Mcl1
Acap2	4921505C17Rik	2700097O09Rik	1700106J16Rik	Akap2	Myocd
Acbd7	4921506J03Rik	2810021B07Rik	1700123O20Rik	Akna	Nppa
Acp6	4930430F08Rik	2810027O19Rik	1700125H20Rik	Aldh18a1	Nr0b2
Actr3	4930430J20Rik	2810417H13Rik	1810013L24Rik	Aldh1l2	Nucb2
Actrt3	4930562F07Rik	2900073H19Rik	1810026J23Rik	Alkbh5	Pck1
Adc	5730437N04Rik	3110023E09Rik	1810030O07Rik	Amacr	Pdia4
Afap1	5730508B09Rik	3230401I01Rik	1810055G02Rik	Anapc1	Pdx1
Afmid	5730528L13Rik	3300001M20Rik	2010002M12Rik	Angptl4	Ppara
Agap2	5830416P10Rik	4632413K17Rik	2010107E04Rik	Angptl6	Prdx2
Agbl5	6430527G18Rik	4922505G16Rik	2210016L21Rik	Ank2	Prnp
Ager	9130014G24Rik	4930427A07Rik	2210018M11Rik	Ankrd1	Ran
Agtrap	9930021J03Rik	4930579K19Rik	2300009A05Rik	Ankrd11	Rcan1
Ak1	A2bp1	4933407N01Rik	2310003H01Rik	Anp32b	Rheb
Ak4	Aacs	4933421E11Rik	2310009B15Rik	Apbb2	Sel1l
Akap11	Abca12	4933439F18Rik	2310033P09Rik	Apobec1	Slc35b1
Akt3	Abca4	5730419I09Rik	2310036O22Rik	Arhgef2	Sparc
Alkbh5	Abcb6	5730438N18Rik	2310047M10Rik	Arid5b	Srr
Aloxe3	Abcb9	5730577I03Rik	2310057M21Rik	Arpc5l	Syvn1
Alyref2	Abcc1	5830411E10Rik	2310061I04Rik	Ascc2	Troap
Ambra1	Abcc2	5830428H23Rik	2310067B10Rik	Asns	Ube2c
Amdhd2	Abcc4	5830433M19Rik	2410015M20Rik	Atf3	Unc13b
Ang	Abcc5	5930403N24Rik	2410089E03Rik	Atf5	Vegfa
Ankfy1	Abhd12	6330581L23Rik	2410127L17Rik	Atf6	Wbp1
Ankrd37	Abhd5	9530068E07Rik	2410131K14Rik	Atl2	Xbp1
Anks3	Abi1	9930104L06Rik	2510009E07Rik	Atp6v1g1
Ankzf1	Acacb	A230091H23Rik	2510039O18Rik	Atxn2l
Anxa2	Acap2	Aamp	2610002J02Rik	B230120H23Rik
Apba3	Aco2	Aars	2610015P09Rik	B230217C12Rik
Appl2	Actl7b	Aasdhppt	2610507B11Rik	B230315N10Rik
Arid1a	Acyp1	Abcb8	2700060E02Rik	B4galnt2
Arid1b	Adam23	Abhd1	2810006K23Rik	B9d2
Arl6	Adamtsl4	Acad11	2810408M09Rik	BB014433
Armc9	Adat2	Adk	2810428I15Rik	BC019943
Aste1	Adcy1	AF397014	2810474O19Rik	BC055111
Atf6	Adcy7	AL033314	3010026O09Rik	Bcar1
Atg9a	Adcy8	Alg12	3110040N11Rik	Bcat1
Atn1	Add3	Alg2	3110043O21Rik	Bcat2
Atp5l	Adh7	Alg6	3110057O12Rik	Bcmo1
Atp6v0b	Adk	Als2	3110062M04Rik	Bdnf
Atpbd4	Ado	Ap1g1	3632451O06Rik	Bhlhe22
Atr	Adssl1	Ap3m1	3830406C13Rik	Bnip1
Atxn3	Aga	Apba3	4632428N05Rik	Bola1
Aurkb	Agl	Apbb3	4833420G17Rik	Btf3l4
AW549877	Agxt2l1	Apex1	4921524J17Rik	C130039O16Rik
B3galtl	Ahr	Arcn1	4921536K21Rik	Cabp1
B430305J03Rik	AI480653	Arf4	4930402H24Rik	Calcrl
B4galt2	AI646023	Arfip2	4930404N11Rik	Camsap1
Bax	Aim1	Arhgap12	4930427A07Rik	Cars
Bbs1	Aip	Arnt	4930432K21Rik	Casc5
Bbs12	Ak5	Asb3	4930451I11Rik	Casp4
Bbs5	Akap6	Ascc3l1	4930505A04Rik	Cast
Bdp1	Akap7	Atf4	4930523C07Rik	Ccl2
Bloc1s3	Akr1a4	Atp5g1	4930579G24Rik	Ccl7
Bnip3	Akr1c14	Atpaf2	4932418E24Rik	Cct8l1
Bnip3l	Akr1e1	AV249152	4932438A13Rik	Cd276
Bsg	Akt3	B230317F23Rik	4932438H23Rik	Cd74
Btn1a1	Aktip	B430201F14	4933405L10Rik	Cdh24
Bub1	Aldh1a1	Bag1	4933411G11Rik	Cdsn
C330011M18Rik	Aldh8a1	Bag3	4933413G19Rik	Cebpg
Caly	Alg10b	BC011426	5730455P16Rik	Chac1
Camk2d	Alox5ap	BC031181	5730508B09Rik	Clcn3
Camkmt	Als2	BC031361	5830415F09Rik	Clic4
Caps2	Als2cr12	BC031441	6330408A02Rik	Cln5
Casc1	Ampd3	BC031781	6430548M08Rik	Cnot1
Casc5	Angel1	BC049715	6430550D23Rik	Cnpy2
Casp16	Angpt1	BC054781	6820408C15Rik	Coasy
Casp9	Ank3	BC065397	8030462N17Rik	Col18a1
Casz1	Ankrd16	Bet1	9030617O03Rik	Cp
Ccdc103	Ankrd44	Bet1l	9030624J02Rik	Cr1l
Ccdc107	Ankrd7	Bhlhb8	9130011E15Rik	Crispld2
Ccdc115	Anxa1	Bid	9130401M01Rik	Crls1
Ccdc181	Aox1	Blzf1	9330159F19Rik	Crybg3
Ccdc28b	Apip	Brca1	9330182L06Rik	Cth
Ccdc30	Apol6	Brpf1	9430015G10Rik	Cul2
Ccdc34	Apool	Btc	9930012K11Rik	Cxadr
Ccdc39	Appbp2	Bxdc2	9930021J03Rik	Cxcl3
Ccdc57	Appl2	C030016D13Rik	A430105I19Rik	Cyb5r1
Ccdc58	Arap2	C730034F03Rik	A830010M20Rik	Cyp2ab1
Ccdc96	Areg	Cacna1f	A830080D01Rik	D4Bwg0951e
Cdk2ap2	Arfgap3	Calr	A930018P22Rik	Daam1
Cdk4	Arhgap18	Camk2d	Aacs	Ddc
Cdkl3	Arhgap23	Canx	Aagab	Ddit3
Cep104	Arhgap5	Carkl	Aamp	Ddit4
Cep135	Arhgdib	Catsper2	Aanat	Ddr2
Cep19	Arrdc4	Ccdc115	Aars2	Deb1
Cep41	Asb3	Ccdc117	Aasdhppt	Defb43
Cetn4	Asf1a	Ccdc56	Aatk	Degs2
Cfl1	Asgr1	Cd68	AB124611	Dhrs7
Chaf1a	Atf1	Cdc26	Abca1	Dhx57
Chd4	Atg16l2	Cdc45l	Abca2	Dleu7
Churc1	Atg5	Cdc6	Abca3	Dnaic2
Cited1	Atl2	Cdca8	Abca7	Dnaja3
Cited2	Atp1b1	Cdk2ap2	Abca8b	Dnajb12
Clcn6	Atp5g3	Cdk4	Abcb4	Dpf2
Clcn7	Atp8b4	Cdk5	Abcc10	Dpysl2
Cml2	Atrnl1	Cdk5rap3	Abcc4	Dtnbp1
Cnih2	AU018778	Cdk7	Abcc5	Dusp6
Cntf	Auts2	Cenpc1	Abcc6	Dut
Coasy	Avpi1	Cenpo	Abcd1	Dysf
Commd4	Avpr1a	Cenpp	Abcd2	Echs1
Coq4	AW146020	Cfdp1	Abcd4	Edem3
Cpsf3	Axin2	Chkb	Abcf1	Eif1
Ctnna3	B230118H07Rik	Chmp5	Abcf2	Eif2s2
Ctsa	B230219D22Rik	Ckap1	Abcf3	Eif3c
Ctxn1	B230315N10Rik	Cks1b	Abcg1	Eif4ebp1
Cux1	B3galnt2	Clcn3	Abhd10	Eif4g2
Cxxc5	B3gnt2	Cluap1	Abhd11	Eif5
Cyp1a1	Bax	Cntd1	Abhd12	Emilin1
D17H6S56E-5	Bbs5	Cog3	Abhd13	Eprs
D19Ertd737e	Bbs9	Col5a2	Abhd4	Erlin1
Daam1	BC017158	Copa	Abhd5	Ero1l
Dad1	BC024479	Copb2	Abhd8	Etf1
Dagla	BC048403	Copg	Abi1	Ets1
Dars	BC067068	Copz1	Abl1	F3
Dbndd1	Bcar3	Creb3l2	Ablim2	Fads3
Dbt	Bcl2l14	Creld2	Abtb1	Fam119a
Dcp1b	Bcl6	Ctns	Abtb2	Fam129a
Dctn5	Bet1	D10Ertd438e	Acaa1a	Fam159a
Ddx26b	Bfsp2	D14Ertd231e	Acaa2	Fam175a
Dffb	Blvrb	D17Ertd441e	Acad10	Fam175b
Dhx32	Bmp4	D17Wsu104e	Acad8	Fam188b
Dmwd	Bmp6	D19Bwg1357e	Acad9	Fam26f
Dnaaf1	Bmp8a	D230010M03Rik	Acadl	Fam83f
Dnaaf3	Bmper	D2Ertd391e	Acadm	Fam96a
Dnajc10	Bmpr1a	D3Ucla1	Acadsb	Fbxl2
Dnajc16	Bre	D7Wsu128e	Acat1	Fbxo11
Dnttip1	Bri3bp	Dad1	Acbd3	Fbxo31
Dolk	Btbd3	Dalrd3	Acbd5	Fcer1g
Dpcd	Btc	Ddit3	Acbd7	Fgf21
Dph2	Btg1	Ddost	Accsl	Fibin
Dph3	Bud31	Ddx42	Acer2	Flad1
Dtwd1	C130026I21Rik	Derl1	Acin1	Flnc
Dusp18	C1galt1	Derl3	Aco1	Flrt1
Dusp3	C230081A13Rik	Dguok	Acot2	Fndc7
Dvl2	C330006K01Rik	Dhdds	Acot8	Gars
Dym	C530044N13Rik	Dhodh	Acox2	Gcfc1
Dynll1	C6	Dnaja3	Acox3	Ghitm
Dyrk1a	C77080	Dnajb11	Acoxl	Gm129
Dyrk3	Cabc1	Dnajb9	Acp1	Gm5627
Eapp	Cachd1	Dnajc10	Acp2	Gm5820
Ebna1bp2	Cacna1d	Dnm3os	Acsbg1	Gm867
Eftud2	Cacna1e	Dnpep	Acsf2	Gng5
Ehd1	Cacna2d1	Dph5	Acsm5	Gnpnat1
Eid1	Cacna2d3	Dpp7	Acss1	Golim4
Elmod2	Camk1d	Dus3l	Acss2	Got1
Enkur	Cap2	Dym	Actb	Gpam
Eno1	Capn7	E230015B07Rik	Actn4	Gpatch3
Epm2a	Car2	E2f4	Actr10	Gpr85
Epo	Casp6	Eaf2	Actr1a	Gpt2
Eps15	Cat	Edem1	Actr1b	Gpx4
Ercc2	Catsper1	Edem2	Actr2	Grb10
Ero1l	Cbara1	Eif1a	Actr3	Gsk3a
Faah	Cbr3	Eif2a	Actr6	Gsto1
Fam118b	Ccdc104	Eif2ak3	Acvr2b	Gtpbp2
Fam162a	Ccdc109b	Eif2b4	Acy1	Gtpbp4
Fam187a	Ccdc53	Eif3s10	Acy3	H2afz
Fam188b	Ccdc90b	Eif3s9	Adam10	H2-Q7
Fam21	Ccl1	Entpd7	Adam12	Has2
Fam227b	Ccl8	Eny2	Adam17	Hax1
Fam229b	Ccnt2	Ep400	Adam8	Hdac8
Fam98b	Cd164	Epm2aip1	Adamts14	Herpud1
Fank1	Cd247	Ercc8	Adamts17	Hfe
Fars2	Cd302	Erh	Adamts4	Hhipl1
Fbxo36	Cd34	Ero1l	Adamts6	Hist2h4
Fhad1	Cd3g	Ero1lb	Adamtsl3	Hmox1
Fkbp14	Cd9	Exoc3l	Adap1	Hspa5
Foxj1	Cdadc1	Extl2	Adar	Htatip2
Foxk1	Cdc2l6	Fam18b	Adarb1	Htra1
Foxk2	Cdc34	Fbxo38	Adat2	Iars
Ftsjd1	Cdc42bpa	Fen1	Adat3	Ick
Fut10	Cdc42ep3	Fkbp2	Adck3	Ier2
G3bp2	Cdh11	Foxa3	Adck4	Ifi44
Gabarap	Cdh2	Foxred1	Adcy9	Ifitm6
Gabpb2	Cdh8	Fundc1	Add1	Ift172
Gapdh	Cdh9	Fxc1	Add3	Il1r1
Gar1	Cdk5rap2	Gabarap	Adh5	Il2
Gas8	Cdkn1a	Ganab	Adhfe1	Il23a
Gbe1	Cdkn2b	Gatad2a	Adipoq	Incenp
Gcc2	Cdkn3	Gdap2	Adipor1	Inpp4b
Gclc	Cds2	Ggcx	Adk	Inpp5b
Gemin5	Cebpb	Gla	Adm	Ip6k2
Gli1	Cep170	Gle1l	Adnp	Ipmk
Gm10382	Cep290	Gnb2l1	Ado	Itgb5
Gm10643	Cep68	Gnn	Adpgk	Itgb7
Gm10655	Cep70	Golga1	Adprhl1	Itih1
Gm13151	Ces1	Golga3	Adprhl2	Jagn1
Gm21411	Cgrrf1	Golph4	Adrbk1	Jdp2
Gm4978	Chi3l4	Gpr108	Adrm1	Jhdm1d
Gm5447	Chic2	Gprk2l	Adsl	Kbtbd5
Gm6020	Chn2	Gsk3b	Adss	Kcnt2
Gm6483	Chordc1	Gtf2e1	Adssl1	Kdm5a
Gm9905	Chpt1	Gtf2f2	Aebp2	Kdm6b
Golgb1	Chrm3	Gys1	Afap1	Khnyn
Gorasp1	Chst11	H13	Aff1	Kif13b
Gpc6	Chsy1	H2afx	Aff3	Kifc1
Gpi1	Cilp2	H47	Aff4	Klf15
Gpsm3	Cited2	Hbp1	Afg3l2	Klf4
Greb1	Ckap2l	Hdlbp	Afmid	Klhdc10
Gtf2f1	Clasp1	Herpud1	Aftph	Krtcap2
Gtf2h1	Clca3	Hist1h2aa	Agap3	Lars
Gtf3c6	Clcn1	Hist1h2ab	Agbl5	Lcn2
Gtl3	Cldn3	Hist1h2ac	Agfg1	Leprel1
Hdgfrp2	Cldn4	Hist1h2ad	Aggf1	Leprotl1
Heatr2	Clec1a	Hist1h2ae	Agk	Lgals3
Hes7	Cln5	Hist1h2af	Agl	Lgals8
Hexa	Clstn1	Hist1h2ag	Agpat1	Lhfpl2
Higd1a	Cltc	Hist1h2ah	Agpat4	Lmbrd1
Hist1h2af	Cntn1	Hist1h2ai	Agps	Lmo4
Hist1h4h	Cntnap5a	Hist1h2ak	Agt	Lonp1
Hk2	Coil	Hist1h2an	Agtpbp1	Lrrk1
Hmgxb4	Col14a1	Hist1h2ao	Ahcyl1	Lsg1
Hps5	Col1a2	Hist1h2ba	Ahcyl2	Lsm14a
Hras1	Col4a1	Hist1h2bb	Ahi1	Ltbp3
Hsd17b1	Col5a1	Hist1h2bc	AI467606	Macrod1
Hsdl1	Colec10	Hist1h2be	AI837181	Manea
Id2	Commd6	Hist1h2bf	AI846148	March6
Ift122	Copg	Hist1h2bg	Aifm1	Mars
Ift52	Coq7	Hist1h2bh	Aifm3	Mat2b
Igf1r	Coro7	Hist1h2bj	Aip	Maz
Igsf11	Cox6c	Hist1h2bk	Aipl1	Mdfic
Ilf2	Cpne8	Hist1h2bl	Ak1	Mettl9
Ilf3	Cpt1a	Hist1h2bm	Akap10	Mff
Imp4	Cr1l	Hist1h2bn	Akap11	Mid1ip1
Insr	Cr2	Hist1h2bp	Akap12	Mmp19
Ints10	Creg1	Hist1h3b	Akap13	Mras
Ints4	Creld1	Hist1h3c	Akap14	Mrpl13
Intu	Crem	Hist1h3d	Akap3	Mrpl24
Iqcg	Crim1	Hist1h3f	Akap6	Mrpl54
Itgb1bp1	Cryz	Hist1h3g	Akap8	Mtap4
Jam3	Csmd3	Hist1h3h	Akap8l	Mthfd1l
Jmjd6	Cst6	Hist1h4i	Akirin2	Mthfd2
Kansl3	Cstb	Hist1h4m	Akna	Mthfr
Katnal2	Cstf2t	Hist2h2aa1	Akt1	Mtm1
Kcnj4	Ctnna1	Hist2h2aa2	Akt1s1	Mycbp2
Kdelr3	Ctnnd1	Hist2h2ab	Alas1	Myom1
Kdm3a	Ctsb	Hist2h2ac	Aldh3b1	Naaa
Kdm5b	Ctso	Hist2h2be	Aldh6a1	Nars
Kdm6b	Cutc	Hist2h3c1	Aldoc	Ncl
Kdm8	Cxcl5	Hist2h3c2	Alg14	Ndrg1
Kdsr	Cyp1b1	Hist2h4	Alg2	Ndufa4l2
Kif16b	Cyp39a1	Hmbox1	Alg5	Nf1
Kif24	Cyth3	Hnrpa3	Alg9	Nfe2l1
Kif9	D18Ertd653e	Hnrph2	Alkbh2	Nfkb1
Klf4	D19Bwg1357e	Hrsp12	Alkbh5	Nfu1
Klhl18	D1Ertd622e	Hs2st1	Alkbh7	Nipbl
Lactbl1	D2Ertd750e	Hsp90b1	Alkbh8	Nme2
Lamb2	D630023F18Rik	Hspa5	Aloxe3	Nos2
Lamp1	D630037F22Rik	Hspc171	Als2cl	Nosip
Lamtor1	D8Ertd82e	Idh3g	Ambra1	Nrbf2
Large	D930014E17Rik	Ifi204	Amdhd1	Nrip2
Ldha	Daam2	Ift172	Amdhd2	Nupr1
Lmbrd1	Dab2ip	Ift20	Amigo3	Optc
Lnpep	Daglb	Ik	Ammecr1	Ormdl3
Lphn1	Dap	Imp4	Ammecr1l	Osmr
Lrguk	Dapk1	Impdh1	Amn1	Otub2
Lrrc1	Dapp1	Invs	Amotl2	Pacsin2
Lrrc46	Dclk2	Iqcb1	Ampd3	Paqr3
Lrrc48	Dcn	Isg20	Amt	Pax8
Lrrc49	Dctd	Jtv1	Anapc1	Pck2
Lrrc56	Ddc	Kbtbd3	Anapc13	Pdap1
Lrrc73	Ddr2	Khsrp	Anapc16	Pde1a
Lsm10	Dennd4c	Kif18a	Anapc2	Pde4dip
Lsm5	Dhx35	Kif4	Anapc4	Per2
Lyrm4	Dhx37	Lactb2	Anapc5	Per3
Lyrm5	Dhx40	Lman2	Angel1	Pfdn1
Lztfl1	Dhx57	Lmna	Angel2	Pgpep1l
Mafg	Diras2	Lpin3	Angptl4	Phf10
Maml2	Dlgap1	Lrrc14	Ank	Phf21a
Maml3	Dlx2	Lrrc27	Ankar	Phgdh
Mapre3	Dock5	Lrrc29	Ankhd1	Phyhd1
March8	Dok1	Lrrc45	Ankib1	Pik3c2g
March9	Dppa4	Lrrc48	Ankle2	Pkmyt1
Mast3	Dpyd	Lrrc59	Ankmy1	Pla2g12a
Mbd4	Dsc3	Lrrc8a	Ankrd10	Pld1
Meig1	Dtwd1	Lysmd1	Ankrd11	Plekhh3
Mettl20	Dtx4	Lztfl1	Ankrd13a	Pnrc2
Mettl23	Dusp1	Maf1	Ankrd13b	Pop5
Mettl9	Dusp4	Mapk1ip1	Ankrd13c	Ppp1r15a
Mfap3l	Dynll2	Mapre1	Ankrd13d	Ppp1r15b
Mfsd1	Dynlrb2	Marcks	Ankrd17	Ppp2r5a
Mgarp	E130203B14Rik	Mars	Ankrd2	Prdm15
Mib2	E2f6	Mast2	Ankrd22	Prkg2
Mier1	Ecd	Mastl	Ankrd24	Prss35
Mif	Ecm1	Mbd6	Ankrd26	Prss36
Mink1	Ednrb	Mbnl2	Ankrd27	Psat1
Minos1	Eea1	Mcm8	Ankrd28	Ptbp1
Mks1	Eef1a2	Mdh1	Ankrd33b	Ptn
Mlf1ip	Efcab1	Mettl1	Ankrd34a	Ptpn12
Mll3	Efna5	MGC73635	Ankrd37	Ptpn21
Mll5	Efnb2	MGC76689	Ankrd40	Ptprs
Mlx	Efr3a	Mlh1	Ankrd44	Pvrl2
Mnt	Eftud1	Mmachc	Ankrd54	Pycr1
Mrpl10	Egln3	Mnda	Ankrd60	Rab39b
Mrpl22	Ehf	Mnt	Ankrd9	Rad21
Mrpl54	Eif3h	Morf4l2	Anks1	Rai1
Mtdh	Eif4e3	Mrm1	Anks3	Ran
Mthfr	Eltd1	Mrpl41	Ankzf1	Rbm39
Muc1	Enah	Mrpl51	Anln	Rbm4
Mus81	Enc1	Mrpl54	Ano10	Rbm9
Mycbp2	Enpp5	Mrps18b	Ano3	Rcc2
Mynn	Entpd5	Mrps28	Ano8	Rd3
Naa40	Epb4.1	Msh4	Antxr2	Reln
Nagpa	Ephb3	Mtmr4	Anxa1	Rhbdd1
Nampt	Ephx1	Myl6	Anxa11	Rhoq
Narf	Epm2a	Nagk	Aox1	Rnaset2b
Ncoa5	Eps8l3	Nans	Ap1ar	Rnf114
Ndrg3	Erc2	Napa	Ap1g1	Rpl13a
Ndufs7	Ercc4	Nbr1	Ap2a2	Rpl7
Nek11	Esd	Ncapd2	Ap2m1	Rprd2
Nemf	Esr1	Ncstn	Ap3m1	Rps6ka2
Neurl2	Etaa1	Ndufa12l	Ap3m2	Rsbn1
Nfkbiz	Ets1	Ndufa2	Ap3s2	Runx3
Nme5	Ets2	Nfxl1	Ap4b1	Ruvbl2
Nr2c2ap	Exdl1	Ngdn	Ap4e1	Samd4
Nr2f2	Exoc6	Nhp2l1	Ap4m1	Samd8
Nudt2	Ext1	Nktr	Ap4s1	Sars
Nup188	Eya1	Nme1	Apaf1	Scpep1
Nup50	Eya4	Nme7	Apba3	Sema6d
Odf2	F3	Nmt1	Apbb1ip	Serpina3c
Orai3	Fam102a	Nol5	Apbb3	Serpinb9
Osbpl5	Fam131b	Nol8	Apc	Serpinf1
Oxnad1	Fam135b	Nolc1	Apcdd1	Sertad2
P4ha1	Fam13c	Nos3as	Apeh	Sesn2
P4ha2	Fam152a	Nr1d1	Apex1	Sh3bp5l
Paics	Fam179a	Nrd1	Aplf	Shmt2
Palb2	Fam26d	Nthl1	Aplp1	Slc16a14
Pbx2	Fam26e	Nudcd1	Apoa2	Slc19a2
Pcm1	Fam43a	Oat	Apobec1	Slc1a4
Pde8a	Fam69a	Ogt	Apobec4	Slc1a5
Pdk1	Fam82a1	Olfr556	Apoc4	Slc1a7
Pef1	Fancl	Olfr888	Apoe	Slc20a1
Pes1	Fat4	Osgep	Apom	Slc25a28
Pfkl	Fbf1	Otud5	Appbp2	Slc25a33
Pfkp	Fblim1	Oxnad1	Appl2	Slc25a39
Pgam1	Fbxl3	P4hb	Aqp4	Slc35b4
Pgk1	Fbxo33	Pacsin2	Aqp7	Slc38a2
Pgm2	Fchsd2	Pde4dip	Ar	Slc38a7
Phc1	Fdft1	Pdia3	Arc	Slc3a2
Phf23	Fetub	Pdia5	Arf5	Slc41a3
Pigm	Fgd3	Pdia6	Arfgap1	Slc6a9
Pigx	Fgf10	Pdzd11	Arfgap2	Slc7a1
Pin1	Fgf23	Pecr	Arfip1	Slc7a11
Pinlyp	Fgf7	Per2	Arglu1	Slc7a5
Pitpnm1	Fgl2	Pex11c	Arhgap10	Slc9a9
Pkig	Fjx1	Pgm3	Arhgap11a	Slco1a5
Pkm	Fkbpl	Piga	Arhgap12	Slit1
Plekha8	Fmnl2	Pla2g6	Arhgap15	Sltm
Plod1	Fn1	Plk4	Arhgap18	Snai2
Plod2	Fnbp1	Pms2	Arhgap20	Snrnp35
Plxdc1	Fnta	Pnkd	Arhgap21	Snx12
Pnrc1	Foxa2	Pnpla7	Arhgap23	Snx33
Pofut2	Foxd1	Pold2	Arhgap25	Soat2
Pold3	Foxp1	Polr2i	Arhgap26	Spats2
Poldip3	Foxq1	Polr3k	Arhgap33	Spen
Polg	Frk	Pop1	Arhgap39	Spred1
Poll	Frmd6	Pou2af1	Arhgap4	Sqstm1
Polr3e	Frmd8	Ppib	Arhgap42	Srpk1
Pomt1	Fscn1	Ppm1a	Arhgdia	Srsf1
Ppat	Fshr	Ppm1b	Arhgdib	Stard5
Ppil6	Fth1	Ppp1r10	Arhgef1	Stc2
Prdm15	Ftl1	Ppp1r15b	Arhgef12	Steap1
Prdm4	Fuk	Ppp2r2d	Arhgef26	Stk40
Prelid1	Fyn	Prcc	Arhgef6	Surf6
Prelid2	Fzd6	Prdx5	Arid1a	Synj2
Prepl	Fzd7	Prdx6	Arid1b	Tab2
Prickle1	G6pdx	Preb	Arid2	Taf15
Prkar1a	Gabarapl1	Prpf3	Arid4a	Taf5
Prmt5	Gabrp	Prpf4	Arid4b	Tagln2
Prr14	Gadd45g	Prr11	Arid5a	Tars
Pspc1	Galk2	Psen1	Arid5b	Tbc1d9b
Ptpn3	Galr1	R3hdm1	Arih1	Tbce
Qars	Gas1	Rab1	Arih2	Tbpl1
Qpctl	Gbe1	Rab8b	Arl1	Tet3
Qtrt1	Gclc	Rabif	Arl16	Tgif1
Rab11a	Gclm	Rabl3	Arl2	Tlcd2
Rab11fip2	Gcnt1	Rad1	Arl4a	Tmem11
Rab24	Gdi2	Ralb	Arl4c	Tmem154
Ralgapa1	Gdnf	Rbl1	Arl5a	Tmem189
Ranbp10	Gipc2	Recc1	Arl5b	Tmem74
Rap2a	Gja1	Recql4	Arl5c	Tmigd1
Rap2b	Gli2	Rheb	Arl6ip4	Tmtc2
Rara	Glis3	Ric8	Arl6ip5	Tnfaip2
Rbbp5	Glycam1	Rplp1	Arl6ip6	Tnks
Rbpj	Golim4	Rpn1	Arl8b	Tnpo1
Rdm1	Golph3	Rpn2	Armc1	Tnrc6c
Rfc5	Golph3l	Rpp38	Armc10	Tor3a
Rfx1	Gpc5	Rps25	Armc6	Tpx2
Rgl2	Gpc6	Rrm2	Armcx5	Traf3ip2
Rhobtb2	Gpr161	Rspry1	Arnt	Trem3
Rhpn1	Gpr85	Ruvbl2	Arntl	Trib3
Rlf	Gpt2	Rwdd2	Arpc1a	Trim35
Rnase4	Grb10	Sar1a	Arpc2	Trim66
Rnf145	Grb14	Scfd1	Arpc3	Tsc22d3
Rnf19a	Gria2	Scfd2	Arpc4	Tslp
Rpl35a	Grid1	Scnm1	Arpc5l	Tspan5
Rpn1	Grip2	Sdccag8	Arrb1	Tspyl4
Rpp38	Grit	Sec11l1	Arrb2	Ttc23
Rprd2	Grk5	Sec11l3	Arrdc2	Ttc9c
Rps29	Grm1	Sec13l1	Arrdc3	Uba3
Rps3a1	Gsta3	Sec23b	Arrdc4	Ube2g2
Rpusd4	Gsta4	Sec24c	Arsb	Ube2l3
Rsbn1	Gstm1	Sec24d	Arsg	Ube2w
Rsg1	Gstm2	Sec61b	Arsi	Ubp1
Rsrc1	Gstm3	Sec63	Arsk	Ubr2
Rtca	Gstm4	Sel1h	Asah1	Ubr4
Rundc1	Gstm6	Selm	Asah2	Ugt1a6a
Sacm1l	Gstm7	Senp5	Asb1	Uhrf1bp1
Sap18	Gvin1	Sep15	Asb15	Uqcrc2
Sap30	Gzf1	Sept2	Asb16	Uqcrq
Sc4mol	H2-T10	Sfrs2	Asb3	Usp11
Scamp1	Habp2	Sfxn5	Asb4	Usp2
Scyl1	Hace1	Sharpin	Asb6	Usp36
Sdcbp	Hapln1	Shc1	Asb8	Usp6nl
Sde2	Has2	Sil1	Ascc1	Vac14
Sec16a	Hbp1	Slc20a1	Ascc2	Vars
Sec24d	Heca	Slc2a6	Ascc3	Vldlr
Seh1l	Herc3	Slc30a5	Ascl1	Vnn3
Sema4b	Hes1	Slc30a7	Ascl2	Vps54
Sema6a	Hfe	Slc33a1	Asf1a	Wars
Sema6b	Hhex	Slc35a4	Asna1	Wbp4
Serf1	Hint3	Slc39a13	Asnsd1	Wdr27
Sgms1	Hipk2	Slc39a9	Aspa	Wisp1
Sh3gl1	Hist1h1c	Slc4a2	Asph	Wwp2
Shb	Hmox1	Smarcad1	Aspm	Wwtr1
Shox2	Hrasls	Snrpa	Aspscr1	Xpot
Sik1	Hrsp12	Snx17	Aste1	Yars
Sik3	Hs3st5	Sp1	Astl	Ylpm1
Sirt4	Hsd17b7	Spcs2	Asxl1	Ypel5
Slc16a3	Htr7	Spcs3	Asxl2	Ywhag
Slc25a14	Ick	Srp19	Atad2	Zbtb38
Slc2a1	Idh1	Srp54	Atad2b	Zbtb7b
Slc35e4	Ifit3	Srpr	Atad5	Zbtb7c
Slc36a1	Igf1	Srprb	Ate1	Zc3h18
Slc38a2	Igf2bp2	Ssr2	Atf1	Zc3hav1
Smarcad1	Igfbp3	Ssr3	Atf2	Zfc3h1
Smarcd2	Igfbp7	Ssr4	Atf5	Zfp238
Smpd2	Igh-VJ558	St13	Atf6	Zfp365
Smtnl1	Ikbkg	Stch	Atf7	Zfp598
Snrpd2	Il15	Stra13	Atf7ip	Zfp608
Snx18	Il33	Stt3a	Atg10	Zfp623
Sos1	Il7	Stx18	Atg13	Zfp708
Spred2	Inf2	Stx5a	Atg14	Zyg11b
Spry1	Inhbb	Supv3l1	Atg16l1
Spsb2	Insig2	Sympk	Atg16l2
Srek1	Ipmk	Tbc1d15	Atg2a
Srsx	Ipo13	Tbccd1	Atg2b
Ssbp2	Ipo9	Tbrg4	Atg4c
Ssmem1	Iqwd1	Tcfcp2	Atg5
Stk11ip	Irf2bp2	Thoc1	Atg7
Stk30	Irs1	Tm9sf4	Atg9a
Stx8	Irs2	Tmed10	Athl1
Sumf1	Itga8	Tmed3	Atic
Suv420h1	Itgb2	Tmem167	Atl1
Syt7	Itpr2	Tmem169	Atl2
Syt8	Ivd	Tmem39a	Atl3
Tada2b	Izumo1	Tnfaip1	Atm
Taf12	Jag1	Tnfaip8l1	Atn1
Tasp1	Kcna4	Tom1l2	Atp11a
Tcam1	Kcnab1	Tpp2	Atp11b
Tctex1d2	Kcnf1	Trappc4	Atp13a2
Tctn1	Kcnh3	Tsc2	Atp13a4
Tctn2	Kcnh5	Tsen2	Atp1b1
Tdrd3	Kcnj2	Tspan13	Atp1b3
Tex264	Kcnv1	Ttf1	Atp2a2
Tfap2b	Kctd17	Tubb5	Atp2b1
Tfrc	Kdelr2	Txndc11	Atp2b2
Thnsl1	Khdrbs3	Txndc4	Atp2c1
Tia1	Kif1b	Txnl1	Atp5b
Timm10	Kif26b	Ubb	Atp5c1
Tk1	Kif2a	Ube1dc1	Atp5d
Tle3	Kifap3	Ube2b	Atp5f1
Tmbim4	Kitl	Ubqln1	Atp5g2
Tmem107	Klf12	Ubxd2	Atp5g3
Tmem209	Klf4	Ufc1	Atp5h
Tmem214	Klf5	Ufd1l	Atp5j
Tmem9	Klf6	Ufm1	Atp5l
Tmx4	Klf9	Ugcgl1	Atp5o
Tnfsf9	Klhdc8a	Usp33	Atp5sl
Tnpo1	Klhl21	Usp39	Atp6v0a1
Tnrc18	Klre1	Usp48	Atp6v0b
Tom1l2	Kras	Utx	Atp6v0c
Tomt	Kremen1	Uvrag	Atp6v0d1
Tpi1	Ktn1	Vcp	Atp6v0e
Traf3ip1	L3mbtl3	Vps4b	Atp6v1a
Trappc5	Lactb	Vrk3	Atp6v1d
Trappc6a	Lama2	Wars	Atp6v1f
Trappc9	Lama4	Wars2	Atp6v1g2
Trim41	Lamc1	Wbp11	Atp7a
Trim7	Lamc2	Wdfy2	Atp8a1
Trip12	Laptm4b	Wdr3	Atp8a2
Trit1	Layn	Whsc2	Atp8b2
Trub2	Lbh	Xbp1	Atpaf2
Tsga10	Lcp1	Xlr3a	Atpif1
Tsnaxip1	Lefty1	Xlr3b	Atr
Ttc21a	Lemd3	Xpnpep3	Atrn
Ttc26	Lhfpl2	Xrcc4	Atrx
Ttf1	Lifr	Xrra1	Atxn1
Tti2	Lilrb4	Yipf2	Atxn10
Tube1	Lmcd1	Yipf5	Atxn1l
Tusc3	Lmf1	Yme1l1	Atxn2
Txndc17	Lmna	Zbtb40	Atxn2l
Ubb	Lmo7	Zbtb5	Atxn3
Ubc	Lnp	Zcchc7	Atxn7
Ube2b	Lnx1	Zcsl2	Atxn7l1
Ube2g1	Lphn2	Zfand2a	Atxn7l2
Ube2o	Lpl	Zfp119	Atxn7l3
Ube2q1	Lpp	Zfp146	AU022252
Ubn2	Lrba	Zfp207	AU040320
Ubxn6	Lrch1	Zfp322a	Auh
Ufm1	Lrig2	Zfp330	Aup1
Ufsp2	Lrp12	Zfp473	Aurka
Unc13a	Lrp2	Zfp64	Aurkaip1
Unc5a	Lrp8	Znrf2	Aurkb
Usf2	Lrrc49	Zranb3	Aven
Usp2	Lrrc4c	Zyx	Avl9
Usp3	Lrrk1		AW549877
Usp30	Ly6a		Axin1
Vamp4	Ly6i		Axin2
Vars	Lypd6b		Azi2
Vgll4	Lyplal1		Azin1
Vps13d	Lyve1		B230118H07Rik
Vps28	Macf1		B230219D22Rik
Vps33a	Maf		B2m
Wdfy1	Maff		B3galt2
Wdr16	Mafg		B3galt4
Wdr31	Magi3		B3galt5
Wdr34	Magohb		B3galt6
Wdr60	Mamdc2		B3gnt2
Wdr65	Maml2		B3gnt3
Wdr66	Man1a		B3gnt8
Wdr78	Man2a1		B4galnt1
Wdr90	Maoa		B4galnt4
Wfdc3	Map3k1		B4galt1
Whrn	Map3k4		B4galt5
Wsb1	Map3k9		B630005N14Rik
Wwox	Map4k3		B930041F14Rik
Wwp1	Mapk8		B9d2
Xrcc1	March7		Bace2
Yeats2	Marcks		Bach1
Zbtb40	Mat2b		Bag1
Zbtb7b	Matn2		Bag3
Zc3h3	Mc3r		Bag5
Zcchc14	Mcfd2		Bahcc1
Zcchc6	Mcm9		Bahd1
Zfat	Mcoln2		Baiap3
Zfp125	Mdfic		Bambi
Zfp184	Mdm2		Banp
Zfp191	Megf9		Bap1
Zfp292	Meis1		Bard1
Zfp395	Mett5d1		Batf
Zfp600	Mfsd7b		Bax
Zfp609	Mfsd9		Baz2a
Zfp640	Mgmt		Baz2b
Zfp667	Mgst2		Bbc3
Zfp692	Mid1		Bbs2
Zfp704	Mkl1		Bbs9
Zfp719	Mkrn2		Bbx
Zfyve20	Mlh3		BC003331
Zmiz1	Mll1		BC004004
Zmym3	Mlycd		BC005537
Zmym6	Mmadhc		BC005624
	Mmd		BC017158
	Mms19		BC017643
	Mn1		BC024978
	Mpeg1		BC030336
	Mrc2		BC030867
	Mreg		BC031181
	Mrp63		BC034090
	Mrpl13		BC048609
	Mrpl14		BC049715
	Mrpl33		BC051628
	Mrpl38		BC055324
	Mrps18a		BC068281
	Mrvi1		Bcan
	Mtap		Bcap29
	Mtdh		Bcap31
	Mtmr12		Bcar3
	Muc20		Bcas2
	Muc3		Bcas3
	Mycbp2		Bcat2
	Myh9		Bche
	Myo16		Bckdha
	Nalcn		Bcl10
	Napb		Bcl2
	Nat5		Bcl2l11
	Nav1		Bcl2l13
	Ncbp2		Bcl2l2
	Ncoa7		Bcl6
	Ndufb3		Bcl7b
	Nek7		Bcl7c
	Neto2		Bcl9l
	Neurod4		Bclaf1
	Nfyb		Bco2
	Nhsl1		Bcr
	Nit2		Bcs1l
	Nos1ap		Bdh2
	Npal2		Bdnf
	Npepps		Becn1
	Npnt		Begain
	Nqo1		Bend5
	Nr1d2		Bend7
	Nr2f2		Bet1
	Nrxn1		Bet1l
	Nsd1		Bfar
	Nsmce2		Bhlhe40
	Nts		Bicd2
	Nuak1		Bid
	Nubpl		Bin3
	Nudt13		Birc2
	Nup88		Birc3
	Oasl1		Birc5
	Oasl2		Birc6
	Oat		Bivm
	Odz3		Blk
	Oit3		Blnk
	Ola1		Bloc1s1
	Opa1		Blvra
	Opcml		Blzf1
	Oprm1		Bmf
	Osbpl8		Bmi1
	Oscar		Bmp2k
	Osgin1		Bmpr1b
	Osmr		Bnip2
	Oxr1		Bnip3
	P140		Bnip3l
	P4ha1		Bod1
	Pacsin2		Bod1l
	Pah		Bop1
	Paip1		Bpnt1
	Pak6		Bptf
	Pam		Braf
	Papd5		Brap
	Pappa		Brca1
	Pard6g		Brd1
	Pawr		Brd2
	Pbx1		Brd3
	Pbx4		Brd8
	Pcdh20		Bre
	Pcdh7		Brf2
	Pcdh9		Bri3
	Pclo		Brms1
	Pctp		Brpf1
	Pcx		Brpf3
	Pdc		Brsk2
	Pddc1		Brwd1
	Pdgfc		Bsdc1
	Pdia4		Bsg
	Pdlim3		Btaf1
	Pdzrn3		Btbd11
	Peli2		Btbd17
	Pex2		Btbd6
	Pex5l		Btbd7
	Pfdn1		Btd
	Pgap1		Btf3
	Pgd		Btg1
	Phf3		Btg2
	Phlda1		Btk
	Phospho1		Btla
	Phtf2		Btnl2
	Phyhipl		Btrc
	Pi15		Bub1
	Pi4k2a		Bub1b
	Pigk		Bud13
	Pik3ca		Bysl
	Pik3cb		Bzw1
	Pik3cd		C030006K11Rik
	Pik3cg		C030039L03Rik
	Pion		C1galt1
	Pitpnm1		C1galt1c1
	Pja2		C1ql1
	Pkd1		C1qtnf1
	Pkdcc		C1qtnf2
	Pkm2		C1qtnf5
	Pla2g4a		C1qtnf9
	Pla2g6		C230052I12Rik
	Plac8l1		C2cd2l
	Plaur		C2cd3
	Plekha3		C5ar1
	Plekhg6		C78339
	Pln		C87436
	Plrg1		C8a
	Plxdc2		C8g
	Plxna2		Cab39
	Polq		Cab39l
	Polr2j		Cabin1
	Polr3k		Cables2
	Pou2f1		Cacna2d4
	Pou4f1		Cacnb1
	Ppap2c		Cacng2
	Ppard		Cacng3
	Ppif		Cacybp
	Ppm1d		Cad
	Ppm1h		Cadm1
	Ppp1r12a		Cadm2
	Ppp1r12b		Cadps
	Ppp1r3a		Cage1
	Ppp2r5a		Calcoco1
	Ppp2r5e		Calcrl
	Ppp4r2		Calr
	Pqlc3		Calr3
	Prdx1		Camk1g
	Prdx6		Camk2a
	Prei4		Camk2d
	Prep		Camk2g
	Prex2		Camk2n1
	Prkaa1		Camkk1
	Prkar2b		Caml
	Prkcd		Camp
	Prkcdbp		Camsap1
	Prkg1		Camta1
	Prl2c2		Cand1
	Prl2c5		Cant1
	Prr13		Cap1
	Prrt1		Capg
	Prrt3		Capn10
	Prrx1		Capn2
	Psmg1		Capns1
	Pspc1		Caprin1
	Ptcd1		Caprin2
	Ptgir		Caps2
	Ptgr1		Capza1
	Ptgr2		Capza2
	Ptgs2		Capzb
	Ptp4a1		Car11
	Ptprk		Car2
	Ptprm		Car4
	Pttg1ip		Card6
	Ptx3		Card9
	Pygb		Carf
	Qpct		Carhsp1
	Rab10		Carm1
	Rab24		Cars
	Rab32		Cars2
	Rab3c		Casc1
	Rab3gap1		Casc3
	Rabep1		Casc5
	Rabl2a		Casd1
	Raf1		Caskin1
	Rai14		Caskin2
	Ralgps2		Casp14
	Ranbp6		Casp2
	Rasa4		Casp3
	Rasgrp3		Casp4
	Rasl11b		Casp8
	Rassf6		Casp8ap2
	Rassf8		Casp9
	Rbks		Casq1
	Rbm9		Cass4
	Rbmy1a1		Cast
	Rcan2		Casz1
	Rev3l		Cat
	Rgma		Cbfa2t3
	Rgmb		Cbfb
	Rgnef		Cbl
	Rgs10		Cblb
	Rgs4		Cbll1
	Rhou		Cbln3
	Rnd3		Cbr1
	Rnf115		Cbr3
	Rnf139		Cbr4
	Rnf141		Cbs
	Rnf216		Cbwd1
	Rock2		Cbx2
	Rorb		Cbx3
	Rpl10a		Cbx5
	Rpl5		Cbx7
	Rps12		Cbx8
	Rps15a		Cby1
	Rps6		Cc2d1a
	Rspo2		Cc2d1b
	Rtp4		Cc2d2a
	Rxra		Ccar1
	S1pr3		Ccbl1
	Samd4		Ccbl2
	Samd5		Ccdc101
	Sash1		Ccdc107
	Scamp1		Ccdc117
	Scel		Ccdc125
	Scfd2		Ccdc126
	Scml4		Ccdc127
	Scpep1		Ccdc134
	Scyl1		Ccdc14
	Scyl1bp1		Ccdc15
	Scyl3		Ccdc150
	Sdccag8		Ccdc153
	Sdpr		Ccdc159
	Sec24d		Ccdc18
	Sec63		Ccdc23
	Sema3e		Ccdc25
	Sema4a		Ccdc27
	Sema6d		Ccdc28a
	Senp5		Ccdc34
	Serac1		Ccdc38
	Serpina12		Ccdc40
	Serpinb9		Ccdc47
	Serpinb9b		Ccdc59
	Serpine1		Ccdc6
	Serpinf1		Ccdc62
	Sertad3		Ccdc66
	Setbp1		Ccdc77
	Sfrp2		Ccdc8
	Sgk1		Ccdc81
	Sgol2		Ccdc83
	Sh3bp5		Ccdc85b
	Sh3rf2		Ccdc87
	Shisa2		Ccdc88c
	Sim1		Ccdc89
	Sim2		Ccdc90b
	Sipa1l2		Ccdc91
	Six4		Ccdc92
	Slc16a9		Ccdc93
	Slc1a4		Ccdc96
	Slc20a2		Cchcr1
	Slc22a12		Ccin
	Slc22a16		Ccl2
	Slc22a23		Ccl25
	Slc25a30		Ccl5
	Slc30a1		Ccna2
	Slc30a10		Ccnc
	Slc30a4		Ccnd1
	Slc35e3		Ccnd2
	Slc39a10		Ccnd3
	Slc40a1		Ccndbp1
	Slc41a2		Ccne1
	Slc44a3		Ccne2
	Slc48a1		Ccnf
	Slc4a4		Ccng2
	Slc6a5		Ccnh
	Slc7a11		Ccni
	Slmap		Ccnk
	Slpi		Ccnl1
	Smad3		Ccno
	Smc5		Ccnt1
	Smndc1		Ccnt2
	Snf1lk2		Ccny
	Snrpd3		Ccnyl1
	Snx1		Ccpg1
	Snx13		Ccr5
	Snx22		Ccr7
	Snx29		Ccr8
	Snx4		Ccrl2
	Soat1		Ccs
	Socs3		Cct3
	Socs5		Cct5
	Sorbs2		Cct6a
	Sorcs1		Cct8
	Sorcs3		Ccz1
	Sox13		Cd109
	Sp3		Cd164
	Spata19		Cd180
	Spats2		Cd19
	Spcs3		Cd1d1
	Speer3		Cd2
	Speer4a		Cd27
	Spic		Cd274
	Spp2		Cd276
	Spred1		Cd300a
	Sqrdl		Cd300ld
	Sqstm1		Cd300lg
	Sra1		Cd38
	Srcrb4d		Cd3d
	Srp9		Cd3eap
	Srxn1		Cd3g
	Sspn		Cd40
	Ssr3		Cd44
	St3gal1		Cd47
	St3gal2		Cd5
	St3gal4		Cd53
	St5		Cd55
	St7		Cd69
	St8sia4		Cd7
	Stard13		Cd72
	Stc2		Cd79b
	Stim2		Cd81
	Strn		Cd82
	Stxbp5l		Cd83
	Styk1		Cd8b1
	Sub1		Cd96
	Sulf1		Cd99l2
	Sumo2		Cdadc1
	Sync		Cdc123
	Syne1		Cdc14a
	Synj2		Cdc16
	Synpo2		Cdc26
	Syt10		Cdc34
	Taldo1		Cdc37
	Tanc1		Cdc42bpa
	Tanc2		Cdc42ep3
	Tatdn3		Cdc45
	Tax1bp1		Cdc5l
	Tbc1d14		Cdc6
	Tbc1d23		Cdc73
	Tbce		Cdca2
	Tbcel		Cdca3
	Tbl1xr1		Cdca5
	Tbxas1		Cdca7l
	Tcf4		Cdh6
	Tcf7l2		Cdhr4
	Tcfl5		Cdhr5
	Terf2		Cdipt
	Tex16		Cdk10
	Tfpi		Cdk11b
	Tgfb2		Cdk13
	Tgif1		Cdk16
	Tgm3		Cdk18
	Tha1		Cdk19
	Tiam2		Cdk2ap1
	Tkt		Cdk2ap2
	Tmc6		Cdk4
	Tmc7		Cdk5
	Tmeff1		Cdk5rap2
	Tmeff2		Cdk5rap3
	Tmem108		Cdk6
	Tmem117		Cdk8
	Tmem14a		Cdk9
	Tmem159		Cdkl3
	Tmem174		Cdkl4
	Tmem179		Cdkn1a
	Tmem206		Cdkn1b
	Tmem30c		Cdkn2a
	Tmem44		Cdkn2aip
	Tmem49		Cdkn2aipnl
	Tmem55a		Cdkn2b
	Tmem63a		Cdkn2c
	Tmem64		Cdkn2d
	Tmem66		Cdnf
	Tmprss6		Cdo1
	Tmtc2		Cdr2l
	Tmtc3		Cds2
	Tmtc4		Cdt1
	Tnc		Cdv3
	Tnfrsf11b		Cdyl2
	Tnfrsf1a		Ceacam1
	Tnrc6b		Cebpa
	Tom1		Cebpg
	Tomm20		Cecr2
	Tpd52l1		Celf2
	Tpm1		Celf4
	Tram2		Celsr3
	Trib1		Cenpa
	Trp53inp1		Cenpc1
	Trpm8		Cenpf
	Tsc2		Cenpj
	Tsen2		Cenpk
	Tsku		Cenpl
	Tspan2		Cenpo
	Tspan3		Cenpq
	Ttc33		Cenpt
	Ttc35		Cenpv
	Ttc36		Cenpw
	Ttc9		Cep120
	Ttll1		Cep135
	Ttll11		Cep164
	Tuba3b		Cep192
	Tubb3		Cep350
	Tube1		Cep57l1
	Twf1		Cep63
	Twist1		Cep68
	Txlnb		Cep70
	Txn1		Cep72
	Txndc5		Cep78
	Txnrd1		Cep97
	Ubc		Cept1
	Ube2v2		Cer1
	Ube2z		Cerk
	Ube4a		Cetn3
	Ubl3		Cfb
	Ubr5		Cfl1
	Unc5b		Cflar
	Usp20		Cgrrf1
	Usp42		Chaf1a
	Uspl1		Chaf1b
	Utrn		Chchd3
	Vasn		Chchd5
	Vcan		Chchd6
	Vegfa		Chchd7
	Vegfc		Chd1
	Vps13a		Chd2
	Vps8		Chd6
	Vta1		Cherp
	Vwa5b2		Chfr
	Wapal		Chga
	Wasf1		Chgb
	Wdr81		Chic2
	Wdr91		Chka
	Wdsub1		Chkb
	Wnt5a		Chl1
	Yaf2		Chmp1a
	Yes1		Chmp2a
	Yipf5		Chmp2b
	Ypel5		Chmp4b
	Ywhag		Chmp5
	Ywhaz		Chmp7
	Zbtb20		Chordc1
	Zbtb48		Chpf
	Zbtb8a		Chrac1
	Zbtb8b		Chrdl1
	Zc3h11a		Chrna10
	Zc3hav1		Chst1
	Zdhhc17		Chst10
	Zdhhc20		Chst11
	Zfand2b		Chst12
	Zfat		Chst15
	Zfp148		Chst3
	Zfp238		Chst5
	Zfp330		Chtf18
	Zfp365		Chtf8
	Zfp386		Churc1
	Zfp410		Ciao1
	Zfp51		Cib1
	Zfp54		Cic
	Zfp619		Ciita
	Zfp652		Cir1
	Zfp706		Cirbp
	Zfpm2		Cirh1a
	Zh2c2		Cisd1
	Zmat4		Cisd2
	Zmiz1		Cish
	Znrf3		Cit
	Zrsr1		Cited2
	Zscan12		Ckap2
	Zscan2		Ckb
	Zwint		Ckmt1
	Zyx		Cks1b
	Zzef1		Cks2
			Clasp1
			Clasp2
			Clcc1
			Clcn2
			Clcn3
			Clcn4-2
			Clcn6
			Cldn6
			Cldnd1
			Clec12a
			Clec16a
			Clec3b
			Clec4f
			Clgn
			Clic5
			Clint1
			Clip1
			Clip3
			Clk1
			Clk2
			Clk3
			Cln5
			Clnk
			Clns1a
			Clock
			Clpb
			Clpp
			Clptm1
			Clptm1l
			Clpx
			Clrn1
			Clta
			Cltc
			Cluap1
			Cmas
			Cmc1
			Cmklr1
			Cmtm3
			Cmtm6
			Cmtm7
			Cnbp
			Cndp2
			Cnksr1
			Cnksr3
			Cnn2
			Cnnm2
			Cnnm3
			Cnnm4
			Cnot1
			Cnot10
			Cnot3
			Cnot4
			Cnot6
			Cnot6l
			Cnot7
			Cnot8
			Cnp
			Cnpy2
			Cnpy3
			Cnrip1
			Cnst
			Cntd1
			Coasy
			Cobll1
			Cog2
			Cog3
			Cog6
			Col4a3bp
			Col5a2
			Col5a3
			Col6a6
			Col9a3
			Commd1
			Commd5
			Commd9
			Comtd1
			Copa
			Copb1
			Copb2
			Cops3
			Cops4
			Cops6
			Cops7b
			Copz1
			Coq10a
			Coq4
			Coq7
			Coro1a
			Coro1b
			Coro1c
			Coro2a
			Coro7
			Cotl1
			Cox11
			Cox15
			Cox17
			Cox18
			Cox19
			Cox5a
			Cox6a1
			Cox6a2
			Cox7a2
			Cox7b
			Cp
			Cpd
			Cpeb1
			Cpeb2
			Cpeb3
			Cpeb4
			Cpm
			Cpn2
			Cpne3
			Cpne7
			Cpped1
			Cpsf1
			Cpsf2
			Cpsf3
			Cpsf4
			Cpsf4l
			Cpsf6
			Cpsf7
			Cpt1b
			Cpt1c
			Cpxm2
			Cr1l
			Cramp1l
			Crat
			Crbn
			Creb1
			Creb3
			Creb3l2
			Creb3l3
			Creb3l4
			Creb5
			Crebbp
			Crebl2
			Crebzf
			Creg2
			Crem
			Crhbp
			Crim1
			Crip1
			Cript
			Crkl
			Crlf2
			Crlf3
			Crnkl1
			Crot
			Crtam
			Crtc1
			Crtc2
			Cry1
			Cry2
			Cryab
			Cryba4
			Crybb1
			Crygc
			Cryz
			Cryzl1
			Cs
			Csdc2
			Csde1
			Cse1l
			Csf2rb
			Csk
			Csnk1a1
			Csnk1d
			Csnk1g3
			Csnk2a1
			Csnk2b
			Csrnp1
			Csrp1
			Csrp2bp
			Cst3
			Cst7
			Cst8
			Cstf1
			Cstf2t
			Ctage5
			Ctbp1
			Ctbs
			Ctdnep1
			Ctdp1
			Ctdsp1
			Ctdsp2
			Ctdspl2
			Ctf1
			Cth
			Ctla4
			Ctnna1
			Ctnna3
			Ctnnb1
			Ctnnd1
			Ctns
			Ctps
			Ctr9
			Ctsc
			Ctse
			Ctsf
			Ctsl
			Ctss
			Ctsz
			Cttn
			Cttnbp2nl
			Ctu1
			Ctu2
			Ctxn1
			Cuedc2
			Cul2
			Cul3
			Cul4a
			Cul5
			Cul7
			Cul9
			Cutc
			Cwc25
			Cwf19l2
			Cx3cl1
			Cxcl10
			Cxcl17
			Cxcr4
			Cxcr5
			Cxxc1
			Cxxc4
			Cyb561
			Cyb561d1
			Cyb5d1
			Cyb5r2
			Cyc1
			Cyfip2
			Cyhr1
			Cyld
			Cyp1b1
			Cyp20a1
			Cyp24a1
			Cyp26c1
			Cyp39a1
			Cyp4f13
			Cyp4f18
			Cyr61
			Cyth1
			Cyth2
			Cyth4
			Cytip
			D030056L22Rik
			D10Wsu102e
			D11Wsu47e
			D16Ertd472e
			D17H6S53E
			D17Wsu92e
			D1Ertd622e
			D230025D16Rik
			D2hgdh
			D2Wsu81e
			D3Ertd254e
			D430042O09Rik
			D630039A03Rik
			D6Wsu163e
			D930015E06Rik
			Daam1
			Dab2
			Dact3
			Dad1
			Dag1
			Daglb
			Dand5
			Dap
			Dap3
			Dapk1
			Dapk3
			Dapp1
			Dars2
			Daxx
			Dazap2
			Dbf4
			Dbn1
			Dbndd1
			Dbndd2
			Dbnl
			Dbp
			Dbr1
			Dbt
			Dbx2
			Dcaf10
			Dcaf11
			Dcaf12
			Dcaf6
			Dcaf7
			Dcaf8
			Dcdc2b
			Dchs1
			Dclre1a
			Dclre1b
			Dclre1c
			Dcp1a
			Dcp1b
			Dcp2
			Dctn2
			Dctn4
			Dctn6
			Dcun1d2
			Dcun1d3
			Dda1
			Ddah1
			Ddb1
			Ddb2
			Ddi2
			Ddit3
			Ddit4
			Ddit4l
			Ddost
			Ddr1
			Ddrgk1
			Ddx10
			Ddx17
			Ddx24
			Ddx26b
			Ddx27
			Ddx28
			Ddx39
			Ddx3x
			Ddx3y
			Ddx4
			Ddx41
			Ddx42
			Ddx46
			Ddx47
			Ddx5
			Ddx50
			Ddx52
			Ddx54
			Ddx56
			Ddx58
			Ddx59
			Ddx6
			Deaf1
			Decr2
			Dedd
			Dedd2
			Def6
			Dek
			Dennd1a
			Dennd2a
			Depdc1b
			Deptor
			Derl1
			Derl2
			Des
			Dffb
			Dgat1
			Dgcr8
			Dgka
			Dgkg
			Dgkz
			Dguok
			Dhcr7
			Dhdds
			Dhfr
			Dhps
			Dhrs7
			Dhx16
			Dhx29
			Dhx30
			Dhx32
			Dhx33
			Dhx35
			Dhx37
			Dhx38
			Dhx40
			Dhx8
			Diap1
			Dido1
			Dio1
			Dip2a
			Dip2b
			Dip2c
			Dirc2
			Dis3
			Dixdc1
			Dkc1
			Dkk3
			Dkkl1
			Dld
			Dlgap5
			Dll1
			Dlx1
			Dmrta2
			Dmrtb1
			Dmxl1
			Dnaic1
			Dnaja1
			Dnaja2
			Dnaja3
			Dnaja4
			Dnajb12
			Dnajb13
			Dnajb14
			Dnajb2
			Dnajb4
			Dnajb6
			Dnajb9
			Dnajc10
			Dnajc11
			Dnajc12
			Dnajc14
			Dnajc16
			Dnajc2
			Dnajc21
			Dnajc24
			Dnajc25
			Dnajc28
			Dnajc3
			Dnajc5
			Dnajc7
			Dnajc8
			Dnajc9
			Dnali1
			Dnase1
			Dnase1l1
			Dnase1l3
			Dnm1
			Dnm2
			Dnmt1
			Dnpep
			Dntt
			Dnttip2
			Dock10
			Dock11
			Dock3
			Dock4
			Dock7
			Dock8
			Dock9
			Dohh
			Dok3
			Donson
			Dopey2
			Dot1l
			Dpagt1
			Dpf2
			Dpf3
			Dph1
			Dph2
			Dph3
			Dpp3
			Dpp9
			Dpy19l1
			Dpy19l3
			Dpy30
			Dpyd
			Dpys
			Dpysl2
			Dpysl3
			Dqx1
			Dram2
			Drap1
			Dscr3
			Dsel
			Dsn1
			Dstn
			Dstyk
			Dthd1
			Dtl
			Dtwd1
			Dtx1
			Dtx2
			Dtx3l
			Dtx4
			Dtymk
			Dus1l
			Dus3l
			Dusp1
			Dusp10
			Dusp11
			Dusp12
			Dusp13
			Dusp14
			Dusp15
			Dusp16
			Dusp18
			Dusp2
			Dusp23
			Dusp28
			Dusp4
			Dusp5
			Dusp6
			Dut
			Dvl1
			Dvl2
			Dvl3
			Dync1h1
			Dync1li1
			Dync1li2
			Dynlrb2
			Dynlt3
			Dyrk1a
			Dyrk1b
			Dzip3
			E130309D02Rik
			E2f1
			E2f3
			E2f4
			E2f5
			E2f6
			E4f1
			Eaf1
			Eapp
			Ears2
			Ebag9
			Ebpl
			Ecd
			Ech1
			Echdc1
			Ect2
			Ect2l
			Eda2r
			Edaradd
			Edem1
			Edem2
			Edil3
			Ednrb
			Eed
			Eef1b2
			Eef1d
			Eef1g
			Eef2
			Eef2k
			Eepd1
			Efcab2
			Efcab7
			Efhc1
			Efhd1
			Efna1
			Efna4
			Eftud1
			Egflam
			Egln2
			Egr1
			Egr3
			Ehbp1
			Ehd1
			Ehd4
			Ehmt1
			Ehmt2
			Eid1
			Eid2
			Eid2b
			Eif1a
			Eif1b
			Eif2a
			Eif2ak3
			Eif2b1
			Eif2b2
			Eif2b4
			Eif2b5
			Eif2s1
			Eif2s2
			Eif2s3x
			Eif3a
			Eif3d
			Eif3e
			Eif3g
			Eif3h
			Eif3k
			Eif3l
			Eif4a1
			Eif4a2
			Eif4b
			Eif4e2
			Eif4e3
			Eif4ebp2
			Eif4g1
			Eif4g2
			Eif4h
			Eif5
			Eif5a
			Eif5b
			Eif6
			Elac2
			Elavl1
			Elavl2
			Elf1
			Elf2
			Elf3
			Elfn1
			Elk1
			Elk3
			Elk4
			Ell
			Ell2
			Elmo1
			Elmo2
			Elmod3
			Elof1
			Elovl5
			Elovl6
			Elovl7
			Elp2
			Elp3
			Emb
			Eml4
			Eml6
			Emp1
			Emp3
			Emx2
			Enah
			Enc1
			Endod1
			Endou
			Enkur
			Eno3
			Eno4
			Enoph1
			Enpep
			Enpp2
			Enpp4
			Enthd1
			Entpd1
			Entpd2
			Entpd5
			Entpd6
			Entpd7
			Entpd8
			Ep300
			Ep400
			Epb4.1
			Epb4.1l4a
			Epc1
			Epc2
			Epdr1
			Epha2
			Ephb1
			Ephb3
			Ephx1
			Epm2aip1
			Epn1
			Eprs
			Eps15
			Eps15l1
			Ept1
			Erap1
			Erbb2ip
			Erbb4
			Erc1
			Ercc1
			Ercc2
			Ercc3
			Ercc5
			Ercc6
			Ercc6l
			Erf
			Ergic3
			Eri1
			Erich1
			Erlec1
			Erlin1
			Erlin2
			Ermn
			Ermp1
			Ero1l
			Ero1lb
			Erp29
			Esco1
			Esco2
			Esd
			Espl1
			Espn
			Esr1
			Esyt2
			Esyt3
			Etaa1
			Etf1
			Etfb
			Etfdh
			Etv1
			Etv5
			Evi2a
			Evi2b
			Evi5
			Evx2
			Exd1
			Exoc2
			Exoc3l
			Exoc4
			Exoc6
			Exoc7
			Exoc8
			Exog
			Exosc1
			Exosc2
			Exosc4
			Exosc5
			Exosc6
			Exosc8
			Exosc9
			Ext1
			Ext2
			Eya2
			Eya3
			Ezh1
			Ezr
			F5
			F8a
			F9
			Fabp7
			Fadd
			Fads3
			Faf1
			Faf2
			Fahd1
			Fam102a
			Fam102b
			Fam105a
			Fam107a
			Fam107b
			Fam109a
			Fam114a2
			Fam117b
			Fam118a
			Fam120c
			Fam122a
			Fam126a
			Fam129c
			Fam134a
			Fam134b
			Fam134c
			Fam136a
			Fam149b
			Fam151b
			Fam159b
			Fam160b1
			Fam161a
			Fam162a
			Fam166b
			Fam167a
			Fam168a
			Fam168b
			Fam173a
			Fam173b
			Fam174a
			Fam175b
			Fam178a
			Fam179a
			Fam179b
			Fam181b
			Fam188b
			Fam192a
			Fam195a
			Fam195b
			Fam196a
			Fam32a
			Fam35a
			Fam3a
			Fam3c
			Fam43a
			Fam45a
			Fam46b
			Fam46d
			Fam49b
			Fam50a
			Fam53a
			Fam53c
			Fam60a
			Fam63a
			Fam64a
			Fam69a
			Fam71e1
			Fam73b
			Fam76a
			Fam78a
			Fam78b
			Fam83d
			Fam83e
			Fam84b
			Fam96a
			Fam96b
			Fam98a
			Fam98b
			Fan1
			Fanca
			Fancb
			Fance
			Fancg
			Fanci
			Fancl
			Fancm
			Fank1
			Farp1
			Farp2
			Fars2
			Fas
			Fasn
			Fastk
			Fastkd1
			Fastkd3
			Fau
			Fbl
			Fbrsl1
			Fbxl13
			Fbxl18
			Fbxl19
			Fbxl20
			Fbxl3
			Fbxl4
			Fbxl5
			Fbxl6
			Fbxl7
			Fbxo11
			Fbxo16
			Fbxo2
			Fbxo22
			Fbxo24
			Fbxo25
			Fbxo31
			Fbxo32
			Fbxo33
			Fbxo34
			Fbxo36
			Fbxo42
			Fbxo43
			Fbxo44
			Fbxo45
			Fbxo46
			Fbxo48
			Fbxo5
			Fbxo7
			Fbxo9
			Fbxw5
			Fbxw7
			Fbxw9
			Fcf1
			Fcgr3
			Fcgrt
			Fcho2
			Fchsd2
			Fcrl1
			Fcrla
			Fdft1
			Fdx1l
			Fdxacb1
			Fem1a
			Fem1b
			Fem1c
			Fen1
			Fermt3
			Ffar1
			Fgd3
			Fgd4
			Fgf1
			Fgf10
			Fgf11
			Fgf14
			Fgf9
			Fgfbp3
			Fgfr1op
			Fgfr1op2
			Fh1
			Fhit
			Fibp
			Ficd
			Fign
			Fignl1
			Filip1
			Fis1
			Fiz1
			Fkbp10
			Fkbp1a
			Fkbp1b
			Fkbp3
			Fkbp4
			Fkbp7
			Fkbp8
			Fkbpl
			Fktn
			Flad1
			Flcn
			Fli1
			Flrt3
			Flt1
			Flywch1
			Flywch2
			Fmo2
			Fmo5
			Fmr1
			Fnbp1
			Fnbp4
			Fndc3a
			Fndc3b
			Fndc8
			Fnip1
			Fnip2
			Fntb
			Fos
			Fosb
			Fosl2
			Foxa1
			Foxa2
			Foxa3
			Foxc2
			Foxi1
			Foxj1
			Foxj3
			Foxn2
			Foxo1
			Foxo3
			Foxo4
			Foxo6
			Foxp4
			Fpgs
			Frat1
			Frat2
			Frg1
			Frmd6
			Frmd8
			Frmpd1
			Frs2
			Fryl
			Fscn2
			Fth1
			Ftl1
			Fto
			Ftsj1
			Fundc1
			Furin
			Fut10
			Fut11
			Fut8
			Fuz
			Fxn
			Fxr2
			Fxyd6
			Fyb
			Fyco1
			Fyn
			Fyttd1
			Fzd3
			Fzd7
			Fzd8
			Fzr1
			G2e3
			G3bp1
			G3bp2
			G6pc3
			Gab1
[truncated: 4,184 more rows]

## Sheet: Table S4b
mFOXO targets	dFOXO targets	cFOXO targets	hFOXO targets
0610007P14Rik	1110004E09Rik	0610009D07Rik	1190002N15Rik
0610010F05Rik	1110037F02Rik	1110001J03Rik	1700019D03Rik
0610010K14Rik	1110057K04Rik	1110002L01Rik	1810011O10Rik
0610011F06Rik	1700008I05Rik	1110008F13Rik	2010005H15Rik
0610037L13Rik	1700013F07Rik	1110057K04Rik	2010111I01Rik
1110001J03Rik	1700052N19Rik	1110059G10Rik	2410089E03Rik
1110004F10Rik	1700055N04Rik	1700052N19Rik	2700029M09Rik
1110008F13Rik	1700066M21Rik	1700084J12Rik	3110002H16Rik
1110008P14Rik	1700123L14Rik	1700123L14Rik	3110062M04Rik
1110012L19Rik	2010107G12Rik	1810013L24Rik	3110079O15Rik
1110032A03Rik	2210018M11Rik	1810026J23Rik	3632451O06Rik
1110037F02Rik	2310067B10Rik	1810055G02Rik	4632428N05Rik
1110038F14Rik	2510039O18Rik	2210016F16Rik	4930578C19Rik
1110051M20Rik	2610015P09Rik	2310009B15Rik	4930578I06Rik
1110059G10Rik	2610507B11Rik	2310061I04Rik	6030468B19Rik
1190007I07Rik	2700029M09Rik	2310067B10Rik	6330416G13Rik
1200014J11Rik	3110002H16Rik	2410016O06Rik	6430548M08Rik
1500015O10Rik	3110057O12Rik	2510039O18Rik	6430573F11Rik
1700001C02Rik	4930415L06Rik	2610002M06Rik	8430408G22Rik
1700007K13Rik	4930453N24Rik	2610018G03Rik	9030624J02Rik
1700016H13Rik	4930506M07Rik	2610507B11Rik	9530068E07Rik
1700019O17Rik	4931417E11Rik	2700029M09Rik	A230046K03Rik
1700021F05Rik	4933406M09Rik	2810408A11Rik	A2m
1700029J07Rik	4933425L06Rik	3110002H16Rik	A4galt
1700030J22Rik	9030624J02Rik	3110040N11Rik	A630081J09Rik
1700037C18Rik	9130011E15Rik	3110043O21Rik	Aagab
1700037H04Rik	9530053A07Rik	4833403I15Rik	Aak1
1700066M21Rik	A230046K03Rik	4930503B20Rik	Aasdh
1700084C01Rik	Aaas	4931406C07Rik	Aasdhppt
1700102P08Rik	Aagab	4933400A11Rik	Aatk
1700106J16Rik	Aars2	4933411G06Rik	Abca1
1700123O20Rik	Aass	4933427G17Rik	Abca4
1700125H20Rik	Aatf	5430435G22Rik	Abca8b
1810013L24Rik	Abca5	9030624J02Rik	Abca9
1810026J23Rik	Abcb10	9430023L20Rik	Abcb5
1810030O07Rik	Abcb1a	A230046K03Rik	Abcc12
1810055G02Rik	Abcc10	A2m	Abcc2
2010002M12Rik	Abcc4	A630007B06Rik	Abcc4
2010107E04Rik	Abcd2	Aacs	Abcd3
2210016L21Rik	Abce1	Aamp	Abhd17c
2210018M11Rik	Abcf2	Aars	Abhd2
2300009A05Rik	Abcf3	Aars2	Abhd3
2310003H01Rik	Abhd11	Aasdhppt	Abi1
2310009B15Rik	Abhd13	Aass	Abl1
2310033P09Rik	Abhd16b	Abat	Ablim1
2310036O22Rik	Ablim3	Abcb10	Ablim3
2310047M10Rik	Acacb	Abcb6	Abra
2310057M21Rik	Acap1	Abcb7	Abtb1
2310061I04Rik	Ache	Abcb8	Abtb2
2310067B10Rik	Acly	Abcb9	Acaa2
2410015M20Rik	Aco1	Abcc12	Acap2
2410089E03Rik	Acox2	Abcc2	Acbd4
2410127L17Rik	Acox3	Abcc3	Acbd5
2410131K14Rik	Acpt	Abcc6	Acer2
2510009E07Rik	Actl10	Abcd3	Acer3
2510039O18Rik	Acvrl1	Abcd4	Ache
2610002J02Rik	Adam8	Abce1	Ackr2
2610015P09Rik	Adcy1	Abcf1	Acot7
2610507B11Rik	Adh6	Abcf2	Acpp
2700060E02Rik	Adhfe1	Abhd10	Acsf2
2810006K23Rik	Ado	Abhd11	Acsl1
2810408M09Rik	Aff4	Abhd12	Acsl5
2810428I15Rik	Agap3	Abhd3	Acss1
2810474O19Rik	Agfg2	Abhd4	Acss2
3010026O09Rik	Agk	Abhd5	Actbl2
3110040N11Rik	Agl	Abi1	Actl7b
3110043O21Rik	Agpat9	Ablim1	Actn1
3110057O12Rik	AI314180	Abra	Actn2
3110062M04Rik	Aifm1	Acaa2	Actn4
3632451O06Rik	Aimp2	Acacb	Actr6
3830406C13Rik	Akap17b	Acad11	Actrt1
4632428N05Rik	Akap9	Acad8	Acvr2a
4833420G17Rik	Akt3	Acad9	Ada
4921524J17Rik	Aldh4a1	Acadm	Adam10
4921536K21Rik	Aldh6a1	Acadsb	Adam12
4930402H24Rik	Aldoart1	Acap3	Adam30
4930404N11Rik	Alg11	Acat1	Adamts16
4930427A07Rik	Alg13	Acbd4	Adamts17
4930432K21Rik	Alkbh6	Acbd5	Adamts20
4930451I11Rik	Amdhd2	Accsl	Adamts5
4930505A04Rik	Ammecr1	Ace2	Adamts9
4930523C07Rik	Anapc10	Acer1	Adamtsl3
4930579G24Rik	Anapc2	Ache	Adarb2
4932418E24Rik	Ank3	Acin1	Adcy1
4932438A13Rik	Ankhd1	Acly	Adcy10
4932438H23Rik	Ankrd13a	Acmsd	Adcy2
4933405L10Rik	Ankrd50	Acn9	Adcy5
4933411G11Rik	Anks1b	Acnat2	Add2
4933413G19Rik	Anxa1	Aco1	Add3
5730455P16Rik	Ap1g2	Aco2	Adra1a
5730508B09Rik	Ap1m2	Acot13	Adra2c
5830415F09Rik	Ap2s1	Acot4	Adtrp
6330408A02Rik	Ap3b1	Acot8	Afap1l2
6430548M08Rik	Ap3d1	Acot9	Aff1
6430550D23Rik	Apaf1	Acox1	Aff4
6820408C15Rik	Apba3	Acox3	Afg3l2
8030462N17Rik	Api5	Acp2	Agap1
9030617O03Rik	Apod	Acp5	Agfg1
9030624J02Rik	Arcn1	Acp6	Agmat
9130011E15Rik	Arf4	Acpl2	Ago2
9130401M01Rik	Arhgap1	Acpp	Agpat5
9330159F19Rik	Arhgap12	Acpt	Agpat9
9330182L06Rik	Arhgap5	Acsf2	Agr3
9430015G10Rik	Arhgef12	Acsl1	Agtpbp1
9930012K11Rik	Arid2	Acsl4	Agxt2
9930021J03Rik	Arih1	Acsl5	Ahnak
A430105I19Rik	Arl6	Acta2	Ahr
A830010M20Rik	Arl8b	Actc1	Ahsg
A830080D01Rik	Armc5	Actl10	AI314180
A930018P22Rik	Armc6	Actn4	Aimp1
Aacs	Arpc5	Actr10	Ak4
Aagab	Arsj	Actr1b	Akap11
Aamp	Asap2	Acy1	Akap12
Aanat	Asb8	Ada	Akap13
Aars2	Ash1l	Adad1	Akap2
Aasdhppt	Aspg	Adal	Akap6
Aatk	Atad3a	Adam10	Akap7
AB124611	Atat1	Adam17	Akip1
Abca1	Atg14	Adam28	Akr1b3
Abca2	Atg4d	Adamdec1	Akr1c21
Abca3	Athl1	Adamts13	Akr1c6
Abca7	Atl2	Adamts4	Akr1d1
Abca8b	Atp10b	Adamtsl1	Akr1e1
Abcb4	Atp13a1	Adat3	Aldh1a1
Abcc10	Atp13a4	Adck1	Aldh1a2
Abcc4	Atp1a1	Adcy1	Aldh1a3
Abcc5	Atp2b2	Adcy4	Aldh1b1
Abcc6	Atp5b	Add2	Aldh2
Abcd1	Atp5s	Adh1	Aldh3a1
Abcd2	Atp6v0a4	Adhfe1	Aldh3b1
Abcd4	Atp6v1e1	Adi1	Aldh7a1
Abcf1	Atp6v1h	Adipor1	Alg14
Abcf2	Atp8a2	Adipor2	Alk
Abcf3	Atp9a	Adk	Alox12
Abcg1	Atpif1	Adssl1	Alpi
Abhd10	Atrx	Adtrp	Alpk2
Abhd11	B3galt4	Afg3l2	Alppl2
Abhd12	B3galt6	Afmid	Als2cl
Abhd13	B4galt4	Aftph	Als2cr12
Abhd4	BC005624	Agap3	Alx1
Abhd5	BC024978	Aggf1	Amigo2
Abhd8	Bckdha	Agl	Amn
Abi1	Bdp1	Ago1	Ampd3
Abl1	Birc6	Ago2	Amph
Ablim2	Blm	Agpat2	Anapc1
Abtb1	Bloc1s1	Agpat5	Anapc4
Abtb2	Bmpr1a	Agpat6	Angpt1
Acaa1a	Boc	Agpat9	Angpt2
Acaa2	Bptf	Agr3	Ank
Acad10	Brd9	Agxt2	Ank1
Acad8	Bri3	Ahsa2	Ank3
Acad9	Brix1	AI314180	Ankrd1
Acadl	Brwd3	Aifm1	Ankrd12
Acadm	Btaf1	Aifm3	Ankrd26
Acadsb	Btbd7	Aig1	Ankrd28
Acat1	C1qbp	Ak2	Ankrd33
Acbd3	C2cd5	Ak3	Ankrd37
Acbd5	C77370	Ak5	Ankrd44
Acbd7	Camta1	Akap1	Ankrd46
Accsl	Cand1	Akap10	Anks1b
Acer2	Cap2	Akap17b	Ano3
Acin1	Capn1	Akap9	Ano4
Aco1	Capn15	Akirin1	Ano6
Acot2	Capza1	Akr1a1	Antxrl
Acot8	Capzb	Akt2	Anxa11
Acox2	Cars	Akt3	Aoah
Acox3	Cars2	Aktip	Aox1
Acoxl	Casc3	Aldh18a1	Ap1m1
Acp1	Casz1	Aldh1l1	Ap2s1
Acp2	Cat	Aldh3b1	Ap3m2
Acsbg1	Cbl	Aldh4a1	Ap4e1
Acsf2	Ccdc101	Aldh6a1	Ap5z1
Acsm5	Ccdc102a	Aldh8a1	Apaf1
Acss1	Ccdc104	Aldh9a1	Apbb1ip
Acss2	Ccdc132	Aldob	Apip
Actb	Ccdc146	Aldoc	Aplp2
Actn4	Ccdc88c	Alg10b	Apoa4
Actr10	Ccdc94	Alg11	Apoa5
Actr1a	Ccnb3	Alg12	Apobec4
Actr1b	Ccnc	Alg5	Apoo
Actr2	Ccnt2	Alg6	App
Actr3	Ccs	Alkbh4	Appl2
Actr6	Cd109	Alkbh6	Aqp3
Acvr2b	Cda	Amacr	Aqp7
Acy1	Cdc14b	Ambp	Areg
Acy3	Cdc40	Amdhd2	Arf4
Adam10	Cdc42bpg	Amn1	Arf6
Adam12	Cdk11b	Amotl2	Arfgap3
Adam17	Cdk13	Ampd2	Arfgef1
Adam8	Cdk5	Amt	Arfgef2
Adamts14	Cdk5rap3	Anapc2	Arfip1
Adamts17	Cdnf	Angel1	Arhgap10
Adamts4	Cdr2l	Ank1	Arhgap12
Adamts6	Cds2	Ankfn1	Arhgap17
Adamtsl3	Cdyl2	Ankfy1	Arhgap18
Adap1	Cebpz	Ankib1	Arhgap21
Adar	Cela1	Ankle1	Arhgap27
Adarb1	Cep97	Ankle2	Arhgap28
Adat2	Cept1	Ankrd13a	Arhgap29
Adat3	Chac1	Ankrd40	Arhgap32
Adck3	Chaf1a	Ankrd6	Arhgap42
Adck4	Chd2	Anks1b	Arhgap44
Adcy9	Chd8	Anks3	Arhgap5
Add1	Chdh	Anln	Arhgap8
Add3	Chml	Anp32e	Arhgdib
Adh5	Chmp2a	Anpep	Arhgef16
Adhfe1	Chmp7	Anxa1	Arhgef19
Adipoq	Chp2	Anxa9	Arhgef28
Adipor1	Cish	Ap1g1	Arhgef5
Adk	Ckap5	Ap1m1	Arid1b
Adm	Clasrp	Ap1s1	Arid2
Adnp	Clcn5	Ap2a2	Arid3b
Ado	Clcn7	Ap2m1	Arid5b
Adpgk	Clec16a	Ap2s1	Arl11
Adprhl1	Clint1	Ap3m1	Arl14
Adprhl2	Clpp	Ap3s2	Arl4a
Adrbk1	Clpx	Ap4b1	Arl4c
Adrm1	Clstn3	Apbb1ip	Arl6ip6
Adsl	Cltc	Apc2	Arl8b
Adss	Cluh	Apip	Arnt2
Adssl1	Cnih2	Aplp1	Arntl
Aebp2	Cnot1	Apmap	Arntl2
Afap1	Cnot3	Apoa1bp	Arpp21
Aff1	Cnot4	Apopt1	Arrdc2
Aff3	Coa5	Aprt	Arrdc3
Aff4	Cog2	Aqp3	Arrdc4
Afg3l2	Cog3	Aqp7	Arsb
Afmid	Cog4	Aqp9	Asah2
Aftph	Cog7	Aqr	Asap2
Agap3	Commd5	Araf	Asb1
Agbl5	Cope	Arap3	Asb13
Agfg1	Cops3	Arcn1	Asb7
Aggf1	Cops4	Arf3	Asb9
Agk	Cops8	Arf4	Ascc3
Agl	Coq10b	Arf6	Ascl3
Agpat1	Coq2	Arfgap1	Aspg
Agpat4	Coq3	Arfgap2	Asprv1
Agps	Coro7	Arfgef1	Astn2
Agt	Cotl1	Arfrp1	Atf2
Agtpbp1	Cpd	Arg1	Atf7ip2
Ahcyl1	Cpsf1	Arhgap12	Atg14
Ahcyl2	Cpsf6	Arhgap21	Atg16l1
Ahi1	Cramp1l	Arhgap24	Atg2a
AI467606	Crb1	Arhgap39	Atg4b
AI837181	Creb1	Arhgap8	Atg7
AI846148	Crebl2	Arhgdib	Atl2
Aifm1	Crebrf	Arhgef17	Atl3
Aifm3	Creld2	Arhgef37	Atoh8
Aip	Cript	Arhgef4	Atp11a
Aipl1	Crls1	Arhgef7	Atp11b
Ak1	Csnk1a1	Arid2	Atp1b1
Akap10	Ctage5	Arid4b	Atp1b3
Akap11	Ctbp1	Arih2	Atp2b4
Akap12	Ctcfl	Arl14ep	Atp2c1
Akap13	Ctdp1	Arl15	Atp5j
Akap14	Ctdsp2	Arl8a	Atp5o
Akap3	Cth	Armc1	Atp6v1a
Akap6	Ctnnbl1	Armc9	Atp6v1c1
Akap8	Ctr9	Arnt2	Atp8a1
Akap8l	Cttnbp2	Arpc1b	Atp8a2
Akirin2	Ctu1	Arpc2	Atp9a
Akna	Ctu2	Arpc3	Atr
Akt1	Cubn	Arpc4	Atxn1
Akt1s1	Cul1	Arpc5	Atxn10
Alas1	Cul2	Arpp19	AU040320
Aldh3b1	Cul3	Arrb1	Auh
Aldh6a1	Cul4b	Arrdc1	Auts2
Aldoc	Cul5	Arrdc3	Avpr1a
Alg14	Cwc25	Arrdc4	Avpr1b
Alg2	Cwf19l1	Arsb	Axin2
Alg5	Cyb5b	Arv1	Axl
Alg9	Cyc1	Arxes1	Azin1
Alkbh2	Cyct	Asb14	B3galnt2
Alkbh5	Cyfip1	Ascc1	B3galt1
Alkbh7	Cyld	Ascc3	B3gat2
Alkbh8	Cyp21a1	Asf1a	B3gnt2
Aloxe3	D230025D16Rik	Ash1l	B3gnt6
Als2cl	D2hgdh	Ash2l	B4galnt2
Ambra1	D2Wsu81e	Asic5	B4galnt3
Amdhd1	D6Wsu163e	Asna1	B4galt1
Amdhd2	Dag1	Aspg	B4galt7
Amigo3	Dars2	Aspm	Bach1
Ammecr1	Dbr1	Atad1	Bach2
Ammecr1l	Dcaf10	Atad2b	Baiap2
Amn1	Dcaf11	Atad3a	Baiap2l1
Amotl2	Dcaf12l1	Atad5	Baiap2l2
Ampd3	Dcaf15	Atat1	Bambi
Amt	Dcaf7	Ate1	Barx1
Anapc1	Dcakd	Atf1	Barx2
Anapc13	Dclre1c	Atf6	Basp1
Anapc16	Dcp2	Atg10	Batf
Anapc2	Dcps	Atg12	Batf3
Anapc4	Dctn1	Atg13	Baz1b
Anapc5	Dcun1d2	Atg16l1	Bbox1
Angel1	Dda1	Atg16l2	Bbs5
Angel2	Ddx39b	Atg2a	Bbx
Angptl4	Ddx5	Atg3	BC027072
Ank	Ddx56	Atg9b	Bcar3
Ankar	Ddx6	Atm	Bcas1
Ankhd1	Dek	Atp10b	Bcas3
Ankib1	Dennd4c	Atp13a1	Bcl10
Ankle2	Dennd5a	Atp13a2	Bcl11b
Ankmy1	Depdc5	Atp13a3	Bcl2a1a
Ankrd10	Dera	Atp1a1	Bcl2l1
Ankrd11	Derl1	Atp1b2	Bcl2l10
Ankrd13a	Desi1	Atp2a1	Bcl2l11
Ankrd13b	Dgat1	Atp2b3	Bcl2l14
Ankrd13c	Dgkk	Atp2b4	Bcl6
Ankrd13d	Dhdh	Atp2c2	Bcor
Ankrd17	Dhrs7b	Atp5a1	Bdkrb2
Ankrd2	Dhx15	Atp5b	Bhlhe22
Ankrd22	Dhx33	Atp5c1	Bicc1
Ankrd24	Dhx37	Atp5d	Bicd1
Ankrd26	Diexf	Atp5f1	Bin1
Ankrd27	Diras2	Atp5g1	Bin2
Ankrd28	Dis3l2	Atp5h	Birc3
Ankrd33b	Dkc1	Atp5l	Blcap
Ankrd34a	Dlg1	Atp5o	Bloc1s2
Ankrd37	Dlg5	Atp6v0a2	Bloc1s5
Ankrd40	Dmtn	Atp6v0a4	Blvra
Ankrd44	Dmwd	Atp6v0b	Bmp10
Ankrd54	Dmxl2	Atp6v0c	Bmp2
Ankrd60	Dnaaf2	Atp6v0d1	Bmp2k
Ankrd9	Dnaja4	Atp6v0e2	Bmp4
Anks1	Dnajc11	Atp6v1a	Bmp7
Anks3	Dnlz	Atp6v1b1	Bmp8a
Ankzf1	Dock1	Atp6v1d	Bmpr1b
Anln	Dock6	Atp6v1e2	Bmpr2
Ano10	Dopey1	Atp6v1f	Bnip1
Ano3	Dpep1	Atp6v1g1	Bod1
Ano8	Dph2	Atp6v1h	Brat1
Antxr2	Dph6	Atp7a	Brd9
Anxa1	Dph7	Atp8a1	Bri3
Anxa11	Dpp8	Atp9a	Brms1l
Aox1	Drosha	Atpif1	Bsg
Ap1ar	Dst	Atrn	Btbd1
Ap1g1	Dtd1	Atrx	Btbd11
Ap2a2	Dus2l	Atxn1l	Btc
Ap2m1	Dusp10	AU015836	Bub3
Ap3m1	Dusp12	Aup1	Bud13
Ap3m2	Dync1h1	Aurkc	Bzw1
Ap3s2	Dync1li2	Avl9	C1galt1
Ap4b1	Dyrk2	AW209491	C1ql3
Ap4e1	E430025E21Rik	Axin2	C1qtnf2
Ap4m1	Ears2	Azin1	C230052I12Rik
Ap4s1	Edc4	B3galnt2	C2cd4a
Apaf1	Edem3	B3galt4	C2cd4b
Apba3	Eef2	B3gat1	C330006A16Rik
Apbb1ip	Efnb3	B3gntl1	Cab39
Apbb3	Ehbp1l1	B4galt5	Cables1
Apc	Ei24	B4galt7	Cabyr
Apcdd1	Eif2a	B9d1	Cachd1
Apeh	Eif2ak4	Bag1	Cacna2d1
Apex1	Eif2b1	Bag2	Cacna2d3
Aplf	Eif2b2	Baiap3	Cacnb2
Aplp1	Eif3e	Bak1	Cacng4
Apoa2	Eif3l	Banf1	Cacng5
Apobec1	Eif5	Baz2a	Cacul1
Apobec4	Emc1	Bbs9	Cacybp
Apoc4	Enkur	Bbx	Cadm1
Apoe	Entpd6	BC003331	Calcoco1
Apom	Epg5	BC023829	Calcrl
Appbp2	Epha4	BC024978	Calml3
Appl2	Epn3	BC051076	Caln1
Aqp4	Eprs	BC056474	Camk1d
Aqp7	Eps15l1	BC061194	Camk2d
Ar	Ept1	BC068157	Camk4
Arc	Ercc3	BC089597	Camsap2
Arf5	Erlec1	Bcap29	Cand1
Arfgap1	Ermp1	Bcas3	Cap2
Arfgap2	Erp44	Bcat2	Capn12
Arfip1	Esco2	Bche	Caprin2
Arglu1	Esd	Bckdha	Capza2
Arhgap10	Etf1	Bckdk	Car10
Arhgap11a	Etfdh	Bcl7c	Car2
Arhgap12	Ets2	Bcl9l	Car6
Arhgap15	Etv6	Bco2	Car8
Arhgap18	Ewsr1	Becn1	Cask
Arhgap20	Exoc6	Best1	Cat
Arhgap21	Exoc8	Best2	Catsperb
Arhgap23	Exosc7	Best3	Cav2
Arhgap25	Ext2	Bet1l	Cbfa2t3
Arhgap26	Extl3	Bicc1	Cblb
Arhgap33	Ezh2	Bin1	Cbx4
Arhgap39	Fa2h	Birc5	Cbx7
Arhgap4	Faf1	Bmp2k	Cc2d1b
Arhgap42	Fam126a	Bmp3	Ccbe1
Arhgdia	Fam13b	Bms1	Ccdc113
Arhgdib	Fam207a	Bnip3	Ccdc3
Arhgef1	Fam214a	Bop1	Ccdc58
Arhgef12	Fam60a	Brap	Ccdc64
Arhgef26	Far1	Brd2	Ccdc91
Arhgef6	Fastkd1	Brd9	Ccnd1
Arid1a	Fat1	Brip1	Ccng1
Arid1b	Fbxo11	Brox	Ccng2
Arid2	Fbxo28	Brpf3	Ccnh
Arid4a	Fbxo33	Bscl2	Ccnl1
Arid4b	Fbxo9	Bsdc1	Ccny
Arid5a	Fbxw11	Btaf1	Ccp110
Arid5b	Fbxw4	Btbd10	Ccpg1
Arih1	Fbxw7	Btbd2	Ccr1
Arih2	Fcho1	Btbd7	Ccr7
Arl1	Fdps	Btf3	Ccser2
Arl16	Fdxacb1	Bub1b	Cd109
Arl2	Fem1a	Bub3	Cd160
Arl4a	Fem1b	Bud13	Cd180
Arl4c	Fgf3	Bud31	Cd1d1
Arl5a	Fkbp5	C030046E11Rik	Cd28
Arl5b	Fkbp7	C1d	Cd2ap
Arl5c	Fkbpl	C1galt1c1	Cd300e
Arl6ip4	Fn1	C1qbp	Cd300lf
Arl6ip5	Fnbp1l	C1qc	Cd34
Arl6ip6	Fndc3a	C2cd5	Cd44
Arl8b	Fnip1	CAAA01118383.1	Cd46
Armc1	Fosl1	Cab39	Cd55
Armc10	Foxk1	Cables2	Cd59b
Armc6	Foxn3	Cabp2	Cd84
Armcx5	Foxred1	Cacfd1	Cd9
Arnt	Fra10ac1	Cacna1e	Cdc14b
Arntl	Frg1	Cactin	Cdc37l1
Arpc1a	Fry	Cad	Cdc42ep1
Arpc2	Fundc1	Calml3	Cdc42ep2
Arpc3	Fut8	Calr4	Cdc7
Arpc4	G3bp1	Calu	Cdca7
Arpc5l	Gab3	Camk2d	Cdcp1
Arrb1	Gabrb3	Camkk1	Cdh1
Arrb2	Gadl1	Camkmt	Cdh13
Arrdc2	Galnt1	Camsap3	Cdh17
Arrdc3	Galnt4	Camta1	Cdh18
Arrdc4	Gapvd1	Cant1	Cdh2
Arsb	Gatad1	Canx	Cdh3
Arsg	Gatad2b	Cap1	Cdh4
Arsi	Gda	Capn15	Cdh8
Arsk	Gdap2	Capn2	Cdhr1
Asah1	Gfer	Capn3	Cdhr3
Asah2	Gfm2	Capzb	Cdk1
Asb1	Gga1	Carkd	Cdk5rap3
Asb15	Gigyf1	Cars	Cdk6
Asb16	Gipc3	Casc1	Cdk8
Asb3	Git1	Casq2	Cdkal1
Asb4	Glce	Cat	Cdkn2a
Asb6	Glo1	Cav3	Cdkn2b
Asb8	Glrb	Cbl	Cdkn3
Ascc1	Gltpd2	Cbr2	Cdr2
Ascc2	Glyr1	Cbs	Cdx2
Ascc3	Gm10036	Ccar1	Cdyl
Ascl1	Gm10088	Ccbl2	Ceacam16
Ascl2	Gm10477	Ccdc101	Cebpa
Asf1a	Gm10482	Ccdc104	Cebpd
Asna1	Gm10709	Ccdc12	Cebpe
Asnsd1	Gm10922	Ccdc120	Cecr2
Aspa	Gm17271	Ccdc124	Cela3b
Asph	Gm1840	Ccdc134	Celsr2
Aspm	Gm364	Ccdc146	Cenpe
Aspscr1	Gm3940	Ccdc158	Cenph
Aste1	Gm5097	Ccdc22	Cep112
Astl	Gm5160	Ccdc25	Cep135
Asxl1	Gm5819	Ccdc47	Cep350
Asxl2	Gm5884	Ccdc50	Cep68
Atad2	Gm7334	Ccdc51	Cerk
Atad2b	Gm8994	Ccdc59	Cetn1
Atad5	Gm9772	Ccdc6	Cftr
Ate1	Gmps	Ccdc85c	Cgnl1
Atf1	Gnaq	Ccdc94	Chad
Atf2	Gnl2	Ccdc97	Chchd4
Atf5	Gnl3	Ccnb1	Chd1
Atf6	Gnpnat1	Ccnb3	Chd9
Atf7	Golga1	Ccnc	Chgb
Atf7ip	Golga5	Ccne1	Chic1
Atg10	Golgb1	Ccng1	Chic2
Atg13	Golph3	Ccnl2	Chka
Atg14	Golt1a	Ccnt2	Chmp1b
Atg16l1	Got1l1	Cct2	Chmp2b
Atg16l2	Got2	Cct3	Chmp3
Atg2a	Gpam	Cct4	Chmp4b
Atg2b	Gpd1l	Cct5	Chn1
Atg4c	Gpr115	Cct6b	Chn2
Atg5	Gps2	Cct7	Chrd
Atg7	Gramd1c	Cct8	Chrna6
Atg9a	Grid1	Ccz1	Chrnb3
Athl1	Grid2	Cd2ap	Chrne
Atic	Grifin	Cd36	Chst15
Atl1	Gspt1	Cd37	Chst7
Atl2	Gstt2	Cdc14a	Chst9
Atl3	Gtf2a1l	Cdc16	Cit
Atm	Gtf2b	Cdc27	Cited2
Atn1	Gtf2e2	Cdc37	Cited4
Atp11a	Gtf2h4	Cdc40	Ckap4
Atp11b	Gykl1	Cdc45	Cks2
Atp13a2	Hand1	Cdc7	Clasp1
Atp13a4	Hcfc1	Cdh23	Clcn3
Atp1b1	Heatr5b	Cdhr1	Cldn1
Atp1b3	Hectd1	Cdhr2	Cldn10
Atp2a2	Hectd2	Cdipt	Cldn11
Atp2b1	Helz	Cdk1	Cldn14
Atp2b2	Hemk1	Cdk11b	Cldn16
Atp2c1	Herc3	Cdk12	Cldn22
Atp5b	Herpud2	Cdk2ap1	Cldn23
Atp5c1	Hes2	Cdk5	Cldn3
Atp5d	Hexb	Cdk5rap1	Cldn4
Atp5f1	Hexdc	Cdk5rap3	Cldn7
Atp5g2	Hgs	Cdk6	Clec3a
Atp5g3	Hiatl1	Cdk8	Clec3b
Atp5h	Hibch	Cdk9	Clic1
Atp5j	Hip1r	Cdo1	Clic4
Atp5l	Hipk4	Cds1	Clic5
Atp5o	Hira	Cdt1	Clic6
Atp5sl	Hnf4g	Cebpg	Clip2
Atp6v0a1	Hnrnpa0	Cebpz	Clnk
Atp6v0b	Hnrnpm	Cela1	Clpb
Atp6v0c	Hnrnpul2	Celf1	Cltb
Atp6v0d1	Homer2	Cenpa	Cltc
Atp6v0e	Hoxa7	Cenpv	Clu
Atp6v1a	Hps4	Cept1	Clvs2
Atp6v1d	Hras	Cerkl	Cmip
Atp6v1f	Hs3st3b1	Cers2	Cmtm7
Atp6v1g2	Hsd17b10	Cers4	Cmtm8
Atp7a	Hspa14	Cetn4	Cnih3
Atp8a1	Hspa4	Cfdp1	Cnksr2
Atp8a2	Hspa9	Cfhr1	Cnr1
Atp8b2	Huwe1	Cfl1	Cntf
Atpaf2	Hykk	Cfp	Cntnap3
Atpif1	Ibtk	Chac1	Cntnap5a
Atr	Id4	Chadl	Cog1
Atrn	Ide	Chaf1a	Cog3
Atrx	Idh3b	Chaf1b	Cog6
Atxn1	Idh3g	Champ1	Cog7
Atxn10	Idi2	Chchd1	Col11a1
Atxn1l	Ifrd1	Chchd2	Col12a1
Atxn2	Ift122	Chchd4	Col22a1
Atxn2l	Igsf10	Chchd6	Col23a1
Atxn3	Ik	Chd2	Col27a1
Atxn7	Ikbke	Chd5	Col28a1
Atxn7l1	Immt	Chek1	Col4a1
Atxn7l2	Imp3	Chek2	Col4a2
Atxn7l3	Ing2	Cherp	Col4a4
AU022252	Ing5	Chic2	Col5a2
AU040320	Inpp4a	Chka	Col6a3
Auh	Inpp5a	Chkb	Colec12
Aup1	Inpp5j	Chl1	Colgalt2
Aurka	Ints5	Chmp2a	Commd1
Aurkaip1	Ints7	Chmp2b	Commd10
Aurkb	Ints8	Chmp3	Comt
Aven	Intu	Chmp4b	Comtd1
Avl9	Ipo13	Chmp4c	Copb2
AW549877	Ipo4	Chmp5	Cops8
Axin1	Ipo7	Chmp6	Coq2
Axin2	Irs4	Chmp7	Coq6
Azi2	Ist1	Chn1	Coro2b
Azin1	Itfg1	Chpf	Coro6
B230118H07Rik	Itga6	Chpt1	Cox10
B230219D22Rik	Itgb3	Chrna9	Cox4i2
B2m	Itpkc	Chrng	Cox5a
B3galt2	Itpr2	Chsy3	Cox7a1
B3galt4	Itsn1	Chtf8	Cox7a2l
B3galt5	Ivd	Cisd3	Cp
B3galt6	Iws1	Ckap5	Cpa1
B3gnt2	Jagn1	Ckb	Cpa5
B3gnt3	Jarid2	Ckm	Cpeb4
B3gnt8	Jazf1	Ckmt1	Cped1
B4galnt1	Jrk	Clasp1	Cpm
B4galnt4	Jtb	Clcn4	Cpq
B4galt1	Kansl2	Clcn6	Cpsf4
B4galt5	Kat2a	Clec16a	Cpsf6
B630005N14Rik	Kat6a	Clec18a	Cpt1a
B930041F14Rik	Kcmf1	Clint1	Cpvl
B9d2	Kcna7	Clip4	Cramp1l
Bace2	Kcnk18	Clk4	Creb3l1
Bach1	Kcnk3	Clmn	Creb5
Bag1	Kcnk9	Cln3	Crebrf
Bag3	Kcnq4	Clns1a	Creg2
Bag5	Kctd3	Clpp	Crhr2
Bahcc1	Kdm2b	Clptm1	Crim1
Bahd1	Kdm4a	Clpx	Crispld2
Baiap3	Kdsr	Clspn	Crtam
Bambi	Keap1	Clta	Cse1l
Banp	Khdrbs2	Cltc	Csgalnact1
Bap1	Khdrbs3	Cluap1	Csmd2
Bard1	Khnyn	Cluh	Cspp1
Batf	Khsrp	Clybl	Cst7
Bax	Kidins220	Cmc1	Cstf3
Baz2a	Kif13a	Cmpk1	Ctbp2
Baz2b	Kif16b	Cmtr1	Ctdsp2
Bbc3	Kif1a	Cndp1	Ctdspl
Bbs2	Kif21a	Cndp2	Ctif
Bbs9	Kif23	Cnksr3	Ctla4
Bbx	Kif2b	Cnn2	Ctnna1
BC003331	Kif5c	Cnnm1	Ctnna3
BC004004	Kifap3	Cnnm3	Ctnnal1
BC005537	Klc3	Cnot1	Ctnnbl1
BC005624	Klf10	Cnot2	Ctnnd1
BC017158	Klf13	Cnot3	Ctnnd2
BC017643	Klf17	Cnot4	Ctps
BC024978	Klhl20	Cnot6l	Ctse
BC030336	Klhl5	Cnot7	Ctsh
BC030867	Kmt2e	Cntd1	Ctsk
BC031181	Kpna3	Cntn1	Ctso
BC034090	Kpna6	Coa3	Cttnbp2
BC048609	Kri1	Coa5	Ctxn3
BC049715	L1cam	Coasy	Cul1
BC051628	Lamtor5	Cog2	Cul3
BC055324	Larp4	Cog3	Cxadr
BC068281	Lars	Cog6	Cxcl13
Bcan	Leng8	Col15a1	Cxcl14
Bcap29	Letm2	Col17a1	Cxcr4
Bcap31	Lhx5	Col22a1	Cyb5a
Bcar3	Lig3	Commd4	Cyb5b
Bcas2	Lig4	Comtd1	Cyb5r2
Bcas3	Limd1	Copa	Cyp17a1
Bcat2	Lims2	Copb2	Cyp1b1
Bche	Lin7a	Copg2	Cyp26a1
Bckdha	Lipc	Cops5	Cyp26c1
Bcl10	Lipf	Copz1	Cyp2b10
Bcl2	Lipt1	Coq2	Cyp2f2
Bcl2l11	Llgl2	Coq3	Cyp2s1
Bcl2l13	Lnx1	Coq5	Cyp3a11
Bcl2l2	Lonrf1	Coq6	Cyp3a13
Bcl6	Lpcat3	Coro6	Cyp7b1
Bcl7b	Lpp	Cox19	Cyp8b1
Bcl7c	Lrig2	Cox4i2	Cysltr2
Bcl9l	Lrit1	Cox5a	D19Bwg1357e
Bclaf1	Lrp6	Cox5b	D430041D05Rik
Bco2	Lrrc40	Cox6a1	Daam1
Bcr	Lrrc47	Cox6b1	Dact1
Bcs1l	Lrrfip2	Cpa1	Dact2
Bdh2	Lrrk2	Cpa4	Dad1
Bdnf	Lsm12	Cpa5	Dagla
Becn1	Lsm14b	Cpne2	Dap
Begain	Lsm3	Cpne3	Dapk1
Bend5	Lsm4	Cpne4	Dapk2
Bend7	Lysmd2	Cpne8	Daxx
Bet1	Man1b1	Cpsf1	Dbh
Bet1l	Maneal	Cpsf2	Dbx2
Bfar	Map3k10	Cpsf3l	Dcbld1
Bhlhe40	Map3k6	Cpsf4l	Dcp2
Bicd2	Mapk14	Cpsf7	Dct
Bid	Mapkbp1	Cpt1b	Dctd
Bin3	Mapre2	Cpt2	Dcun1d3
Birc2	Mark2	Crabp2	Ddah1
Birc3	Mast2	Crat	Ddi2
Birc5	Mastl	Crbn	Ddx11
Birc6	Mboat2	Creb3	Ddx3x
Bivm	Mcat	Creld2	Ddx3y
Blk	Mccc1	Crip3	Ddx47
Blnk	Mccc2	Crisp1	Ddx52
Bloc1s1	Mcfd2	Crisp2	Ddx56
Blvra	Mecr	Crls1	Dek
Blzf1	Med1	Crocc	Depdc1b
Bmf	Med12l	Crot	Depdc5
Bmi1	Med14	Cryab	Dera
Bmp2k	Med15	Cryl1	Dfna5
Bmpr1b	Med23	Cryz	Dgkb
Bnip2	Med24	Csl	Dgkd
Bnip3	Med26	Csnk1e	Dgkh
Bnip3l	Med28	Csnk1g2	Dhfr
Bod1	Med30	Csnk2a2	Dhrs3
Bod1l	Mef2a	Csnk2b	Dhrs4
Bop1	Megf8	Csrnp2	Diap3
Bpnt1	Meiob	Csrp1	Dio2
Bptf	Memo1	Cstf1	Dio3
Braf	Mettl10	Cstf2t	Dis3l2
Brap	Mettl18	Cstf3	Disp2
Brca1	Mettl3	Ctbp1	Dkk1
Brd1	Mfi2	Ctdspl2	Dkk2
Brd2	Mfn1	Cth	Dlc1
Brd3	Mfsd1	Ctnnbl1	Dlgap1
Brd8	Mfsd6l	Ctns	Dlgap2
Bre	Mgat1	Ctps2	Dlgap5
Brf2	Mgat4c	Ctsa	Dll1
Bri3	Micu1	Ctsb	Dlx2
Brms1	Micu2	Ctsd	Dmap1
Brpf1	Mkln1	Ctsf	Dmrt1
Brpf3	Mknk1	Ctsr	Dmrt3
Brsk2	Mkrn2	Ctsz	Dmrta1
Brwd1	Mlf1	Ctu2	Dmrta2
Bsdc1	Mllt6	Cubn	Dnah14
Bsg	Mlx	Cul1	Dnah2
Btaf1	Mlxip	Cul2	Dnah5
Btbd11	Mmd2	Cul3	Dnah6
Btbd17	Mme	Cul4a	Dnaic2
Btbd6	Mms19	Cul5	Dnajb6
Btbd7	Mob3a	Cutal	Dnajb8
Btd	Mon2	Cutc	Dnajc15
Btf3	Morn4	Cwc15	Dnajc17
Btg1	Moxd2	Cwf19l1	Dnajc21
Btg2	Mpnd	Cwf19l2	Dnajc3
Btk	Mpo	Cyb5b	Dnajc5
Btla	Mpp6	Cyb5d2	Dner
Btnl2	Mroh1	Cybrd1	Dnm3
Btrc	Mrpl14	Cyc1	Dnmbp
Bub1	Mrpl38	Cyct	Dnmt3l
Bub1b	Mrpl48	Cyfip2	Dock10
Bud13	Mrpl54	Cyld	Dock5
Bysl	Mrps11	Cyp2ab1	Dock8
Bzw1	Mrps33	Cyp2j13	Dock9
C030006K11Rik	Mrps9	Cyp3a13	Dpf1
C030039L03Rik	Msantd1	Cyp3a16	Dph6
C1galt1	Msl1	Cyp3a25	Dpt
C1galt1c1	Mta3	Cyp3a41a	Dpy19l2
C1ql1	Mtap	Cyp3a41b	Dpysl2
C1qtnf1	Mthfs	Cyp3a44	Dr1
C1qtnf2	Mtmr4	Cyp3a57	Drd2
C1qtnf5	Mtmr9	Cyp3a59	Drd5
C1qtnf9	Mtor	D15Ertd621e	Dscaml1
C230052I12Rik	Musk	D17Wsu92e	Dscr3
C2cd2l	Mvd	D19Bwg1357e	Dtnbp1
C2cd3	Myo1c	D230025D16Rik	Dtx1
C5ar1	Myo1g	D2hgdh	Dtymk
C78339	Myo5a	D2Wsu81e	Duox2
C87436	Myo6	D3Bwg0562e	Dupd1
C8a	Myo7a	D3Ertd751e	Dusp10
C8g	N4bp2l2	D630003M21Rik	Dusp13
Cab39	Naa15	D6Wsu163e	Dusp16
Cab39l	Naa25	D930015E06Rik	Dusp27
Cabin1	Nagk	Dab2	Dusp4
Cables2	Naglu	Dab2ip	Dusp5
Cacna2d4	Nanos2	Dad1	Dusp6
Cacnb1	Nap1l3	Daglb	Dusp8
Cacng2	Napa	Dapk2	Dync1h1
Cacng3	Naprt1	Dars	Dynlrb1
Cacybp	Nbn	Dbn1	Dyrk2
Cad	Ncam2	Dbt	Dyx1c1
Cadm1	Ncapg	Dcaf11	E2f7
Cadm2	Ncln	Dcaf13	Ebag9
Cadps	Ncoa6	Dcaf4	Ebna1bp2
Cage1	Nde1	Dcaf7	Ebpl
Calcoco1	Ndrg4	Dcakd	Ece1
Calcrl	Ndufa10	Dcp2	Echdc3
Calr	Ndufa12	Dcps	Eci2
Calr3	Ndufa6	Dctd	Edaradd
Camk1g	Ndufb9	Dctn1	Edem1
Camk2a	Ndufs1	Dctn2	Edem3
Camk2d	Ndufs2	Dcun1d2	Edil3
Camk2g	Ndufs3	Ddb1	Edn1
Camk2n1	Ndufs6	Ddhd1	Eea1
Camkk1	Ndufs7	Ddi1	Eed
Caml	Ndufv1	Ddo	Eef1e1
Camp	Ndufv2	Ddost	Eef1g
Camsap1	Nedd4	Ddrgk1	Eefsec
Camta1	Nelfa	Ddt	Eepd1
Cand1	Nelfb	Ddx1	Efcab1
Cant1	Nelfcd	Ddx20	Efhc1
Cap1	Neurl4	Ddx23	Efhd2
Capg	Nf1	Ddx25	Efnb2
Capn10	Nfil3	Ddx27	Egfr
Capn2	Nfrkb	Ddx39	Egr3
Capns1	Nfxl1	Ddx42	Ehd1
Caprin1	Ngef	Ddx46	Ehd4
Caprin2	Nin	Ddx47	Ehf
Caps2	Nkap	Ddx5	Eid3
Capza1	Nme5	Ddx52	Eif1ax
Capza2	Noc4l	Ddx55	Eif2s1
Capzb	Nol4	Ddx56	Eif4e3
Car11	Nol9	Ddx58	Eif4g3
Car2	Npas3	Ddx6	Eif5a2
Car4	Npc1	Ddx60	Elac2
Card6	Npepps	Decr1	Elf1
Card9	Nr1d1	Def8	Elf3
Carf	Nr1h2	Degs2	Elfn1
Carhsp1	Nrbp1	Dennd1b	Elk3
Carm1	Nrxn2	Dennd5a	Ell
Cars	Nsa2	Dera	Elmo1
Cars2	Nt5c2	Derl1	Elovl4
Casc1	Nt5dc2	Dgat1	Elovl5
Casc3	Ntsr2	Dgcr14	Emcn
Casc5	Nub1	Dgke	Emilin2
Casd1	Nudt9	Dhcr24	Eml4
Caskin1	Nup214	Dhodh	Eml6
Caskin2	Nup54	Dhrs1	Emp2
Casp14	Nup62	Dhrs4	Emx1
Casp2	Nup85	Dhrs7c	Emx2
Casp3	Nup93	Dhtkd1	En1
Casp4	Nxf2	Dhx16	Enah
Casp8	Oacyl	Dhx32	Enc1
Casp8ap2	Oca2	Dhx8	Endod1
Casp9	Ogdh	Dhx9	Engase
Casq1	Opa1	Diexf	Enox1
Cass4	Ophn1	Dimt1	Enpp1
Cast	Opn3	Dip2a	Entpd5
Casz1	Optn	Dis3	Eny2
Cat	Orc1	Dis3l2	Eomes
Cbfa2t3	Orc3	Disp1	Epas1
Cbfb	Osbpl1a	Disp2	Epb4.1
Cbl	Osbpl5	Dkc1	Epb4.1l1
Cblb	Osbpl9	Dlat	Epb4.1l2
Cbll1	Osr2	Dlc1	Epb4.1l4b
Cbln3	Oxsm	Dlg2	Epc1
Cbr1	Pa2g4	Dlgap3	Epcam
Cbr3	Pacs2	Dlst	Epdr1
Cbr4	Pacsin3	Dmap1	Epha2
Cbs	Pafah1b1	Dmgdh	Epha4
Cbwd1	Paics	Dmpk	Ephb2
Cbx2	Paip1	Dmrtb1	Ephb3
Cbx3	Paip2b	Dmxl1	Ephb6
Cbx5	Pak2	Dna2	Epn1
Cbx7	Pam	Dnah6	Eps15
Cbx8	Pan2	Dnaic1	Eps8
Cby1	Pan3	Dnaja2	Epyc
Cc2d1a	Pank2	Dnaja3	Erbb2
Cc2d1b	Papl	Dnaja4	Erbb2ip
Cc2d2a	Papola	Dnajb11	Erbb3
Ccar1	Parvb	Dnajb14	Ergic1
Ccbl1	Pask	Dnajb5	Eri1
Ccbl2	Paxbp1	Dnajc10	Eri3
Ccdc101	Paxip1	Dnajc11	Ermp1
Ccdc107	Pbx3	Dnajc14	Ern1
Ccdc117	Pcgf2	Dnajc15	Erp27
Ccdc125	Pcif1	Dnajc17	Errfi1
Ccdc126	Pcmt1	Dnajc21	Esco2
Ccdc127	Pcnxl4	Dnajc25	Esd
Ccdc134	Pcsk6	Dnajc3	Esr2
Ccdc14	Pcyt1b	Dnajc30	Esrrg
Ccdc15	Pdcd11	Dnajc4	Etaa1
Ccdc150	Pdcd2l	Dnajc5g	Etfb
Ccdc153	Pdcd4	Dnajc9	Ets1
Ccdc159	Pdcd5	Dnase2a	Ets2
Ccdc18	Pde5a	Dnm2	Etv1
Ccdc23	Pde8a	Dnttip1	Etv3
Ccdc25	Pdgfra	Dnttip2	Etv6
Ccdc27	Pdha1	Doc2b	Eva1c
Ccdc28a	Pdha2	Dock11	Evx1
Ccdc34	Pdk1	Dock2	Exoc2
Ccdc38	Pdp1	Dock7	Exoc4
Ccdc40	Pds5b	Dot1l	Exoc6
Ccdc47	Pdxdc1	Dpagt1	Exosc7
Ccdc59	Pef1	Dph2	Eya2
Ccdc6	Pet112	Dph3b	F2r
Ccdc62	Pet2	Dpm3	F2rl1
Ccdc66	Pex13	Dpp3	F2rl2
Ccdc77	Pex14	Dpp9	F3
Ccdc8	Pex16	Dpy19l1	F5
Ccdc81	Pfas	Dpy30	F7
Ccdc83	Pfkfb3	Dpyd	Fa2h
Ccdc85b	Pgk2	Dpysl5	Fabp3
Ccdc87	Pglyrp3	Drap1	Fabp5
Ccdc88c	Pgm5	Drd3	Fabp6
Ccdc89	Pgp	Drg1	Fabp7
Ccdc90b	Phax	Dscc1	Faf1
Ccdc91	Phf12	Dtd1	Faim
Ccdc92	Phf17	Dtnbp1	Fam103a1
Ccdc93	Phf20l1	Duox1	Fam122b
Ccdc96	Phf3	Duoxa2	Fam124b
Cchcr1	Phf5a	Dus2l	Fam129a
Ccin	Phka2	Dus3l	Fam134b
Ccl2	Phkb	Dus4l	Fam136a
Ccl25	Phkg1	Dusp11	Fam155a
Ccl5	Phospho1	Dusp12	Fam163a
Ccna2	Phtf2	Dusp16	Fam163b
Ccnc	Pi4k2a	Dusp19	Fam184a
Ccnd1	Pi4kb	Dusp21	Fam198b
Ccnd2	Pias1	Dusp28	Fam209
Ccnd3	Piezo1	Dusp9	Fam20c
Ccndbp1	Pigb	Duxbl1	Fam3c
Ccne1	Pigf	Dvl2	Fam65b
Ccne2	Pigg	Dvl3	Fam72a
Ccnf	Pigo	Dym	Fam76b
Ccng2	Pik3c2b	Dync1h1	Fam84b
Ccnh	Pik3ca	Dync1li1	Fan1
Ccni	Pin4	Dynll2	Fancc
Ccnk	Pink1	Dyrk1a	Fancl
Ccnl1	Pinx1	Dyrk2	Fank1
Ccno	Pip4k2a	E130311K13Rik	Far1
Ccnt1	Pitpnm3	E2f4	Far2
Ccnt2	Piwil4	E2f7	Farp1
Ccny	Pkm	E330021D16Rik	Farsb
Ccnyl1	Pkn2	Eaf2	Fas
Ccpg1	Pla2g12b	Eapp	Fastkd3
Ccr5	Plaa	Ears2	Fat1
Ccr7	Plagl2	Ebf1	Fbln1
Ccr8	Plcg1	Ech1	Fbln2
Ccrl2	Pld5	Echdc1	Fbn2
Ccs	Plekha5	Echdc3	Fbxl2
Cct3	Plekhm2	Echs1	Fbxl3
Cct5	Plekhm3	Eci3	Fbxl7
Cct6a	Plk4	Ecsit	Fbxo15
Cct8	Plxna3	Edc4	Fbxo31
Ccz1	Pmpca	Edem3	Fbxo32
Cd109	Pmpcb	Edf1	Fbxo8
Cd164	Pnlip	Eed	Fbxo9
Cd180	Pnp2	Eef1a1	Fbxw2
Cd19	Pnpla7	Eef1b2	Fbxw7
Cd1d1	Pnpt1	Eef1g	Fcer1a
Cd2	Pofut1	Eef2	Fchsd2
Cd27	Pola2	Eef2k	Fcrl5
Cd274	Poldip3	Efhc1	Fem1c
Cd276	Polg	Efhd2	Fer1l6
Cd300a	Poli	Efnb1	Fermt1
Cd300ld	Polr1a	Eftud1	Fez2
Cd300lg	Polr1b	Eftud2	Fezf2
Cd38	Polr3c	Egln1	Fgd4
Cd3d	Polr3f	Ehbp1	Fgd5
Cd3eap	Pomp	Ehd1	Fgd6
Cd3g	Ppa1	Ehhadh	Fgf10
Cd40	Ppfia4	Ei24	Fgf12
Cd44	Ppid	Eif1	Fgf20
Cd47	Ppm1g	Eif1a	Fgf7
Cd5	Ppm1l	Eif1ad	Fgf9
Cd53	Ppp1cc	Eif2ak2	Fgfbp3
Cd55	Ppp1r16b	Eif2ak3	Fgfr1
Cd69	Ppp2r1a	Eif2b1	Fgfr2
Cd7	Ppp2r3a	Eif2b3	Fgfr3
Cd72	Ppp2r5e	Eif2b4	Fggy
Cd79b	Ppp6c	Eif2b5	Fgl1
Cd81	Ppp6r1	Eif2d	Fhod3
Cd82	Pqbp1	Eif2s2	Fig4
Cd83	Pqlc1	Eif2s3y	Fkbp5
Cd8b1	Pqlc3	Eif3a	Fkbp9
Cd96	Preb	Eif3c	Flnb
Cd99l2	Prim1	Eif3d	Fmn2
Cdadc1	Prkch	Eif3e	Fmnl2
Cdc123	Prkg1	Eif3f	Fn1
Cdc14a	Prkrip1	Eif3g	Fndc3a
Cdc16	Prmt5	Eif3h	Fndc3b
Cdc26	Prodh	Eif3i	Fntb
Cdc34	Prpf39	Eif3l	Fosl2
Cdc37	Prpf40b	Eif3m	Foxa1
Cdc42bpa	Prpf8	Eif4a2	Foxa2
Cdc42ep3	Prps2	Eif4a3	Foxd2
Cdc45	Prpsap2	Eif4e	Foxk1
Cdc5l	Prr3	Eif4e1b	Foxl1
Cdc6	Prune2	Eif4e2	Foxo1
Cdc73	Psapl1	Eif4g3	Foxp4
Cdca2	Psat1	Eif5	Foxq1
Cdca3	Psd4	Eif5a2	Fras1
Cdca5	Psmb1	Eif6	Frat2
Cdca7l	Psmb6	Elf4	Frem1
Cdh6	Psmc3	Elmo1	Frem2
Cdhr4	Psmd12	Elof1	Frmd4b
Cdhr5	Psmd14	Elovl6	Frmd6
Cdipt	Psmd3	Emc10	Frmd8
Cdk10	Psmf1	Emc4	Fryl
Cdk11b	Ptk2b	Emc6	Fsip2
Cdk13	Ptpn2	Emc9	Fstl1
Cdk16	Ptpn23	Eml5	Fstl3
Cdk18	Ptpn3	Endou	Fstl4
Cdk19	Ptpn6	Eno4	Fstl5
Cdk2ap1	Ptprz1	Enoph1	Fth1
Cdk2ap2	Ptrh2	Enpp4	Fuk
Cdk4	Pum1	Enpp6	Fut10
Cdk5	Purg	Enthd1	Fut9
Cdk5rap2	Pwp2	Entpd3	Fxyd4
Cdk5rap3	Pxk	Entpd4	Fyn
Cdk6	Pxmp2	Entpd5	Fzd5
Cdk8	Pygl	Ep300	Fzd9
Cdk9	Qdpr	Epas1	G3bp1
Cdkl3	R3hcc1l	Epb4.1l1	G6b
Cdkl4	Rab10	Epb4.1l4b	Gab1
Cdkn1a	Rab18	Epc2	Gad2
Cdkn1b	Rab1b	Epg5	Gadd45b
Cdkn2a	Rab37	Epha5	Gadd45g
Cdkn2aip	Rab3gap2	Ephx1	Gadl1
Cdkn2aipnl	Rab4b	Ephx2	Galk2
Cdkn2b	Rab7	Eps15l1	Galm
Cdkn2c	Rabac1	Eps8l1	Galnt15
Cdkn2d	Rabep1	Ept1	Galnt2
Cdnf	Rad21	Eras	Galnt4
Cdo1	Rad23a	Ercc1	Galnt7
Cdr2l	Rad50	Ercc3	Galr1
Cds2	Rad54l	Ercc4	Gapvd1
Cdt1	Rad54l2	Ercc5	Garem
Cdv3	Raf1	Ercc6l	Gars
Cdyl2	Ralgapb	Ergic2	Gas1
Ceacam1	Ralgps2	Erh	Gas6
Cebpa	Ranbp1	Eri1	Gata2
Cebpg	Ranbp17	Eri3	Gata3
Cecr2	Ranbp6	Ermp1	Gata6
Celf2	Rap1gap2	Ern2	Gbas
Celf4	Rapgef1	Ero1l	Gbx2
Celsr3	Rapgef2	Erp27	Gclm
Cenpa	Rasgef1a	Erp44	Gcm1
Cenpc1	Rasl10a	Esco2	Gcnt1
Cenpf	Rb1cc1	Esd	Gda
Cenpj	Rbbp6	Espl1	Gdap2
Cenpk	Rbm15b	Esrp1	Gdf1
Cenpl	Rbm25	Etf1	Gdf15
Cenpo	Rbm26	Etfa	Gfi1
Cenpq	Rbm41	Etfb	Gfral
Cenpt	Rbm45	Etfdh	Ggact
Cenpv	Rbm5	Ethe1	Ggh
Cenpw	Rbm6	Etnk2	Ggt1
Cep120	Rer1	Ets1	Ghr
Cep135	Rere	Etv5	Ghsr
Cep164	Rfx5	Eva1c	Gif
Cep192	Rgag1	Evi5	Gin1
Cep350	Rhobtb1	Exoc1	Gins3
Cep57l1	Rhot1	Exoc2	Gja1
Cep63	Rhpn2	Exoc4	Gja3
Cep68	Rictor	Exoc6	Gjd4
Cep70	Rint1	Exoc7	Gkn1
Cep72	Rit2	Exoc8	Gkn2
Cep78	Rmnd5b	Exosc1	Glcci1
Cep97	Rnd3	Exosc2	Glmn
Cept1	Rnf10	Exosc3	Glrx3
Cer1	Rnf113a1	Exosc4	Glul
Cerk	Rnf121	Exosc8	Glyat
Cetn3	Rnf165	Exosc9	Glyatl3
Cfb	Rnf167	Ext1	Gm10177
Cfl1	Rnf25	Extl2	Gm10499
Cflar	Rnf41	F13b	Gm12657
Cgrrf1	Rnf6	Fa2h	Gm14284
Chaf1a	Rngtt	Faah	Gm14781
Chaf1b	Rnmtl1	Fabp2	Gm17455
Chchd3	Robo1	Fads1	Gm21949
Chchd5	Robo4	Fads2	Gm29750
Chchd6	Rogdi	Faf1	Gm2a
Chchd7	Ror1	Fah	Gm36869
Chd1	Rpl10	Fahd1	Gm5601
Chd2	Rpl27	Fam102b	Gm6265
Chd6	Rpl28	Fam109a	Gm6404
Cherp	Rpl37	Fam122a	Gmpr
Chfr	Rpn2	Fam133b	Gnai2
Chga	Rps20	Fam136b	Gnal
Chgb	Rps27a	Fam160b1	Gnat1
Chic2	Rps28	Fam172a	Gnat3
Chka	Rps6kb2	Fam173b	Gnb1l
Chkb	Rqcd1	Fam192a	Gne
Chl1	Rrbp1	Fam203a	Gng2
Chmp1a	Rrnad1	Fam20c	Gng7
Chmp2a	Rsbn1l	Fam210a	Gngt2
Chmp2b	Rsf1	Fam213a	Golga7
Chmp4b	Rsl24d1	Fam32a	Golt1a
Chmp5	Rsph3a	Fam46d	Gopc
Chmp7	Rtel1	Fam49a	Gp9
Chordc1	Rtn4	Fam50b	Gpatch1
Chpf	Ruvbl2	Fam63a	Gpbp1
Chrac1	Rwdd1	Fam69b	Gpc5
Chrdl1	Rxfp2	Fam73a	Gpc6
Chrna10	Samd7	Fam76a	Gpcpd1
Chst1	Sart1	Fam86	Gpr12
Chst10	Sass6	Fam98c	Gpr135
Chst11	Sbds	Fan1	Gpr141
Chst12	Sbf2	Fancd2	Gpr156
Chst15	Sbno2	Far2	Gpr157
Chst3	Scaf4	Fars2	Gpr158
Chst5	Scp2	Farsa	Gpr176
Chtf18	Scyl1	Farsb	Gpr25
Chtf8	Scyl2	Fasn	Gpr26
Churc1	Scyl3	Fat4	Gpr37l1
Ciao1	Sdhaf2	Faxc	Gpr52
Cib1	Sdhd	Fblim1	Gpr6
Cic	Sec14l3	Fbn2	Gpr65
Ciita	Sec16b	Fbp1	Gpr82
Cir1	Sec23ip	Fbxl13	Gprc5a
Cirbp	Sec24a	Fbxl17	Gprc5b
Cirh1a	Sec31a	Fbxo10	Gprc5d
Cisd1	Sec61b	Fbxo2	Gprin2
Cisd2	Sec62	Fbxo32	Gpx3
Cish	Sec63	Fbxo42	Gramd3
Cit	Secisbp2	Fbxo45	Gramd4
Cited2	Sel1l	Fbxo47	Grap
Ckap2	Sema6c	Fbxo8	Grap2
Ckb	Senp6	Fbxw11	Grb7
Ckmt1	Serac1	Fcf1	Greb1
Cks1b	Serinc5	Fdx1l	Grem2
Cks2	Serpini2	Fdxacb1	Grhl2
Clasp1	Sesn3	Fermt3	Gria2
Clasp2	Setdb2	Fez1	Grid1
Clcc1	Setx	Fgd6	Grik2
Clcn2	Sf3a2	Fgf5	Grin2a
Clcn3	Sf3b2	Fh1	Grm7
Clcn4-2	Sf3b3	Fhl5	Gsap
Clcn6	Sfmbt2	Ficd	Gse1
Cldn6	Sfn	Fign	Gsk3b
Cldnd1	Sfswap	Fis1	Gss
Clec12a	Sgpl1	Fitm1	Gstz1
Clec16a	Sh2b3	Fkbp11	Gtf2a1l
Clec3b	Sh3glb2	Fkbp14	Gtf2f2
Clec4f	Sh3rf2	Fkbp2	Gtf2h1
Clgn	Shprh	Fkbp3	Gtf2i
Clic5	Sin3a	Fkbp9	Gtf2ird1
Clint1	Sirt7	Fktn	Gtpbp4
Clip1	Skiv2l2	Flcn	Guca2a
Clip3	Slc11a2	Flii	Guca2b
Clk1	Slc12a8	Flnc	Gucy1a2
Clk2	Slc13a4	Flrt2	Gucy2c
Clk3	Slc16a3	Flrt3	Gxylt2
Cln5	Slc16a4	Fmo1	Gzmm
Clnk	Slc25a12	Fmo4	H1f0
Clns1a	Slc25a14	Fnbp1l	H1foo
Clock	Slc25a17	Fnd3c2	H2-M3
Clpb	Slc25a18	Fndc3b	Haao
Clpp	Slc25a24	Fntb	Habp2
Clptm1	Slc25a27	Folh1	Habp4
Clptm1l	Slc25a28	Fosl1	Hand1
Clpx	Slc25a3	Foxa3	Hapln1
Clrn1	Slc25a44	Foxj1	Has2
Clta	Slc25a46	Foxm1	Has3
Cltc	Slc26a7	Foxo3	Hcrtr1
Cluap1	Slc29a4	Foxp4	Hcrtr2
Cmas	Slc30a9	Foxred1	Hdac1
Cmc1	Slc33a1	Fpgs	Hdac2
Cmklr1	Slc35f6	Fpgt	Hdac9
Cmtm3	Slc38a10	Fra10ac1	Heatr1
Cmtm6	Slc39a2	Frem2	Heca
Cmtm7	Slc39a9	Frg1	Hecw2
Cnbp	Slc44a1	Frmd5	Heg1
Cndp2	Slc50a1	Frmd6	Helt
Cnksr1	Slc7a2	Frmd8	Herc1
Cnksr3	Slc7a9	Frs3	Hes1
Cnn2	Slc9a6	Fryl	Hes2
Cnnm2	Slco2a1	Frzb	Hgf
Cnnm3	Slk	Fthl17	Hiatl1
Cnnm4	Smad6	Ftsj1	Hibadh
Cnot1	Smarcc2	Fubp3	Hic2
Cnot10	Smc6	Fuk	Hid1
Cnot3	Smg5	Fut2	Hif3a
Cnot4	Smg6	Fxn	Hipk3
Cnot6	Smg8	Fzr1	Hist1h1c
Cnot6l	Smim8	G3bp1	Hist1h4i
Cnot7	Smpd2	Gabarap	Hist2h3c1
Cnot8	Smurf2	Gabbr1	Hist4h4
Cnp	Snai1	Gabrr2	Hivep1
Cnpy2	Snapc3	Gadd45gip1	Hivep2
Cnpy3	Snd1	Galc	Hivep3
Cnrip1	Snx12	Galk2	Hlx
Cnst	Snx20	Galm	Hmcn1
Cntd1	Snx25	Galnt10	Hmgb2
Coasy	Snx5	Galnt3	Hmgb4
Cobll1	Socs7	Galnt7	Hmgcll1
Cog2	Son	Galnt9	Hmgxb4
Cog3	Sos1	Ganab	Hn1l
Cog6	Spag9	Ganc	Hnf1a
Col4a3bp	Spast	Gapdh	Hnf1b
Col5a2	Spef1	Gapvd1	Hnf4a
Col5a3	Spg20	Gars	Hnmt
Col6a6	Spns1	Gart	Hnrnpd
Col9a3	Spo11	Gas8	Hnrnpll
Commd1	Sppl3	Gatad2b	Hnrnpul1
Commd5	Spta1	Gatc	Homer2
Commd9	Sptbn5	Gba	Hook1
Comtd1	Srcrb4d	Gba2	Hoxc10
Copa	Srebf2	Gbf1	Hoxc11
Copb1	Srp14	Gcat	Hoxc13
Copb2	Srpr	Gcc1	Hpcal1
Cops3	Srrm3	Gcdh	Hpgd
Cops4	Srrt	Gcfc2	Hrh1
Cops6	Srsf2	Gch1	Hrh4
Cops7b	Srsf6	Gclc	Hs3st1
Copz1	Ssh2	Gclm	Hs3st2
Coq10a	St5	Gcnt2	Hs3st3b1
Coq4	Stambp	Gcnt4	Hs3st5
Coq7	Stat3	Gcnt7	Hs6st1
Coro1a	Stim1	Gcsh	Hs6st3
Coro1b	Stk11	Gda	Hsbp1
Coro1c	Stk11ip	Gde1	Hscb
Coro2a	Stk3	Gdi2	Hsd17b11
Coro7	Stk32b	Gdpgp1	Hsd17b13
Cotl1	Stk38l	Gemin8	Hsd17b2
Cox11	Stom	Get4	Hsd3b1
Cox15	Stt3a	Gfer	Hsd3b2
Cox17	Stt3b	Gfm1	Hsf2
Cox18	Stx5a	Ggact	Hsf2bp
Cox19	Stxbp5	Ggt1	Hsfy2
Cox5a	Stxbp6	Ggt5	Hsp90aa1
Cox6a1	Sucla2	Ghitm	Hspa4
Cox6a2	Sult4a1	Gid8	Hspb11
Cox7a2	Sun3	Gigyf2	Hspb8
Cox7b	Supt5	Gins1	Hspg2
Cp	Suz12	Gins2	Htr1a
Cpd	Svil	Gins3	Htr7
Cpeb1	Swt1	Git2	Hunk
Cpeb2	Syn1	Gk5	Ica1
Cpeb3	Tacc1	Gla	Ica1l
Cpeb4	Taco1	Glb1l3	Icam2
Cpm	Tada2b	Gldc	Icos
Cpn2	Tada3	Gldn	Icosl
Cpne3	Taf1	Glg1	Idi1
Cpne7	Taf3	Gli3	Iffo2
Cpped1	Taf4b	Glipr2	Ifne
Cpsf1	Taf6	Glod4	Ifng
Cpsf2	Taf8	Glrb	Ifnlr1
Cpsf3	Tarbp2	Glrx	Igf1
Cpsf4	Tardbp	Glrx2	Igf1r
Cpsf4l	Tax1bp3	Glrx3	Igf2
Cpsf6	Tbc1d10b	Glt28d2	Igf2bp2
Cpsf7	Tbc1d16	Gltpd1	Igfbp2
Cpt1b	Tbc1d17	Gltpd2	Igfbp3
Cpt1c	Tbc1d22b	Gltscr2	Igfbp4
Cpxm2	Tbc1d24	Glud1	Igfbp7
Cr1l	Tbc1d25	Gm10036	Igfbpl1
Cramp1l	Tbc1d8b	Gm10073	Igip
Crat	Tbcb	Gm10126	Igsf11
Crbn	Tbcd	Gm10146	Igsf21
Creb1	Tbck	Gm10260	Igsf3
Creb3	Tceb1	Gm10352	Igsf5
Creb3l2	Tceb2	Gm10709	Ihh
Creb3l3	Tcf25	Gm12355	Il13ra1
Creb3l4	Tcf3	Gm1305	Il15
Creb5	Tdg	Gm13691	Il18
Crebbp	Tdrd6	Gm14180	Il20ra
Crebl2	Tdrd7	Gm14190	Il22ra2
Crebzf	Tead2	Gm14346	Il6
Creg2	Tecpr1	Gm14458	Il6ra
Crem	Tecrl	Gm1564	Il6st
Crhbp	Tenm4	Gm16286	Il7
Crim1	Tfdp1	Gm16490	Ina
Crip1	Tgs1	Gm16519	Incenp
Cript	Thoc2	Gm17296	Inhba
Crkl	Thoc7	Gm17430	Ino80d
Crlf2	Thumpd1	Gm18025	Insig2
Crlf3	Tia1	Gm1840	Insr
Crnkl1	Tial1	Gm20390	Ints10
Crot	Timeless	Gm2178	Ints7
Crtam	Timp2	Gm382	Ipmk
Crtc1	Tinagl1	Gm4353	Ipo8
Crtc2	Tle4	Gm436	Iqgap2
Cry1	Tlk1	Gm4782	Iqsec1
Cry2	Tln1	Gm4847	Irak2
Cryab	Tm9sf4	Gm4877	Irak4
Cryba4	Tmbim6	Gm4950	Irf2bp2
Crybb1	Tmcc3	Gm5065	Irgc1
Crygc	Tmco1	Gm5239	Irs1
Cryz	Tmed10	Gm5263	Irs2
Cryzl1	Tmed11	Gm5434	Ism1
Cs	Tmem181c	Gm5459	Ispd
Csdc2	Tmem184b	Gm5830	Isx
Csde1	Tmem184c	Gm6133	Isyna1
Cse1l	Tmem199	Gm6578	Itch
Csf2rb	Tmem201	Gm6970	Itga2
Csk	Tmem208	Gm7075	Itga6
Csnk1a1	Tmem245	Gm7293	Itga9
Csnk1d	Tmem258	Gm7534	Itgb1
Csnk1g3	Tmem259	Gm7536	Itgb1bp1
Csnk2a1	Tmem30c	Gm7964	Itgb4
Csnk2b	Tmem38b	Gm8394	Itgb8
Csrnp1	Tmem39b	Gm8975	Itm2b
Csrp1	Tmem55b	Gm9745	Itpkb
Csrp2bp	Tmem57	Gm9774	Itpkc
Cst3	Tmem63b	Gm9843	Itpr2
Cst7	Tmem8	Gmeb1	Ivns1abp
Cst8	Tmem87b	Gmppb	Jag1
Cstf1	Tmtc4	Gmps	Jak1
Cstf2t	Tmx3	Gna13	Jarid2
Ctage5	Tnfaip8l2	Gna14	Jazf1
Ctbp1	Tnks	Gna15	Jmjd1c
Ctbs	Tnni2	Gnas	Jph2
Ctdnep1	Tnpo3	Gnb2	Jun
Ctdp1	Tnrc6c	Gnb2l1	Jund
Ctdsp1	Tns1	Gng13	Jup
Ctdsp2	Top1mt	Gnl3l	Kank1
Ctdspl2	Tpd52l2	Gnpda2	Kat6a
Ctf1	Tpp2	Gnpnat1	Katnal1
Cth	Tppp3	Gnrhr	Kbtbd6
Ctla4	Tra2a	Golga5	Kcna5
Ctnna1	Trabd	Golga7	Kcnb1
Ctnna3	Traf3ip1	Golgb1	Kcnb2
Ctnnb1	Traip	Golt1a	Kcne3
Ctnnd1	Trappc11	Gon4l	Kcnip4
Ctns	Trappc13	Gorasp1	Kcnj13
Ctps	Trappc4	Gosr2	Kcnj16
Ctr9	Trappc8	Got1	Kcnk1
Ctsc	Treh	Got2	Kcnk10
Ctse	Trim33	Gpatch3	Kcnk5
Ctsf	Trio	Gpcpd1	Kcnma1
Ctsl	Trip12	Gpd1	Kcnmb2
Ctss	Trmt1	Gpd2	Kcnq5
Ctsz	Trmt44	Gphn	Kcns2
Cttn	Trpm3	Gpn2	Kcns3
Cttnbp2nl	Trpt1	Gpn3	Kcnu1
Ctu1	Tsg101	Gpr108	Kcnv1
Ctu2	Tspan33	Gpr115	Kcnv2
Ctxn1	Tsr1	Gpr158	Kctd2
Cuedc2	Tsr3	Gpr39	Kctd4
Cul2	Ttbk2	Gpr89	Kctd7
Cul3	Ttc37	Gpt	Kdm1a
Cul4a	Tti1	Gpx3	Kdm6b
Cul5	Ttll12	Gpx4	Kif13a
Cul7	Ttn	Gpx6	Kif14
Cul9	Ttyh2	Gramd4	Kif16b
Cutc	Tubgcp4	Grb14	Kif19a
Cwc25	Tulp1	Grb2	Kif1b
Cwf19l2	Tut1	Gria4	Kif20b
Cx3cl1	Txndc15	Grid1	Kif5b
Cxcl10	Txndc17	Grid2	Kif9
Cxcl17	Txnrd2	Grina	Kifc1
Cxcr4	Tysnd1	Grk4	Kirrel
Cxcr5	U2surp	Grpel1	Kit
Cxxc1	Uba1	Grwd1	Kitl
Cxxc4	Ubap2	Gsg2	Klf10
Cyb561	Ubash3a	Gskip	Klf12
Cyb561d1	Ube2m	Gspt1	Klf14
Cyb5d1	Ube2o	Gsr	Klf17
Cyb5r2	Ube3c	Gss	Klf2
Cyc1	Ube4b	Gsta2	Klf3
Cyfip2	Ubn2	Gstk1	Klf4
Cyhr1	Ubr1	Gstm3	Klf5
Cyld	Ubr3	Gstm7	Klf6
Cyp1b1	Ubr4	Gsto2	Klhl1
Cyp20a1	Ubr5	Gstp2	Klhl31
Cyp24a1	Ubxn2b	Gstz1	Klhl40
Cyp26c1	Ufl1	Gsx1	Klhl8
Cyp39a1	Ufsp2	Gtf2a1l	Knop1
Cyp4f13	Ugt3a1	Gtf2b	Kpna2
Cyp4f18	Ugt8a	Gtf2e2	Kpna3
Cyr61	Uhrf1bp1l	Gtpbp1	Krr1
Cyth1	Umps	Gtpbp10	Krt18
Cyth2	Unc119	Gtpbp2	Krt19
Cyth4	Unc13d	Gtpbp4	Krt20
Cytip	Upf2	Gucy1b2	Krt23
D030056L22Rik	Use1	Guf1	Krt39
D10Wsu102e	Usp10	Gulp1	Krt78
D11Wsu47e	Usp2	Gyg	Krt8
D16Ertd472e	Usp31	Gykl1	Ksr1
D17H6S53E	Usp32	Gys2	L3mbtl3
D17Wsu92e	Usp33	H2	L3mbtl4
D1Ertd622e	Usp34	H2afy2	l7Rn6
D230025D16Rik	Usp6nl	H2afz	Lama2
D2hgdh	Usp8	H6pd	Lamc1
D2Wsu81e	Usp9y	Haao	Large
D3Ertd254e	Utp14b	Habp4	Larp1
D430042O09Rik	Utp15	Hacl1	Larp6
D630039A03Rik	Uty	Hadh	Lars
D6Wsu163e	Vac14	Hadha	Lats2
D930015E06Rik	Vamp7	Hadhb	Lax1
Daam1	Vangl1	Hao2	Lbh
Dab2	Vapb	Hap1	Lbr
Dact3	Vars	Hars	Lcor
Dad1	Vav2	Hat1	Lcp1
Dag1	Vax2	Hcrtr1	Ldha
Daglb	Vdac2	Hdac10	Ldhal6b
Dand5	Vhl	Hdac11	Ldlrad1
Dap	Vprbp	Hdac3	Ldlrad2
Dap3	Vps13a	Hdac8	Ldlrad3
Dapk1	Vps13d	Hdac9	Leap2
Dapk3	Vps28	Hddc3	Lef1
Dapp1	Vps35	Hdgf	Lep
Dars2	Vps51	Hdhd2	Lepr
Daxx	Vps52	Hdhd3	Letm1
Dazap2	Vps8	Heatr1	Lfng
Dbf4	Vta1	Heca	Lgals12
Dbn1	Wac	Hectd1	Lgals2
Dbndd1	Wapal	Henmt1	Lgals8
Dbndd2	Wars2	Herc3	Lgalsl
Dbnl	Was	Herpud1	Lgr4
Dbp	Wasf3	Hexb	Lgr5
Dbr1	Wbp2	Hexdc	Lgsn
Dbt	Wbp4	Hgd	Lhcgr
Dbx2	Wdfy2	Hgs	Lhfpl2
Dcaf10	Wdfy4	Hibch	Lhx3
Dcaf11	Wdpcp	Hint2	Lig4
Dcaf12	Wdr24	Hint3	Limch1
Dcaf6	Wdr26	Hip1	Limk2
Dcaf7	Wdr33	Hip1r	Lin52
Dcaf8	Wdr36	Hipk4	Lin7c
Dcdc2b	Wdr43	Hira	Lipc
Dchs1	Wdr44	Hist1h1a	Lipf
Dclre1a	Wdr47	Hist1h1e	Lipg
Dclre1b	Wdr48	Hist1h2aa	Liph
Dclre1c	Wdr55	Hist1h4j	Lipk
Dcp1a	Wdr59	Hist1h4m	Llgl2
Dcp1b	Whsc1	Hk2	Lman1
Dcp2	Wipf3	Hkdc1	Lmcd1
Dctn2	Wipi1	Hlcs	Lmo4
Dctn4	Wwp2	Hlf	Lmo7
Dctn6	Xiap	Hmcn2	Lmx1a
Dcun1d2	Xpnpep1	Hmg20a	Lmx1b
Dcun1d3	Xpo1	Hmgb4	Lnx1
Dda1	Xpr1	Hmgcl	Loxl4
Ddah1	Xrn1	Hmgcr	Lpgat1
Ddb1	Xylt2	Hmgcs2	Lpp
Ddb2	Yars	Hmgn5	Lpxn
Ddi2	Ybx2	Hnf1b	Lrfn2
Ddit3	Yif1a	Hnrnpa0	Lrguk
Ddit4	Ylpm1	Hnrnpab	Lrig2
Ddit4l	Ythdf2	Hnrnpll	Lrig3
Ddost	Ywhae	Hnrnpr	Lrit2
Ddr1	Yy1	Hnrnpul2	Lrp11
Ddrgk1	Zbed4	Hoxb2	Lrp2
Ddx10	Zbtb41	Hoxc6	Lrp2bp
Ddx17	Zc3h14	Hpcal4	Lrp3
Ddx24	Zc3h8	Hpd	Lrp6
Ddx26b	Zcchc4	Hpdl	Lrpap1
Ddx27	Zdhhc13	Hprt	Lrrc1
Ddx28	Zdhhc16	Hps5	Lrrc16a
Ddx39	Zdhhc2	Hrc	Lrrc19
Ddx3x	Zdhhc22	Hrsp12	Lrrc25
Ddx3y	Zdhhc23	Hs2st1	Lrrc3b
Ddx4	Zer1	Hs6st2	Lrrc4c
Ddx41	Zfand2a	Hsbp1	Lrrc8c
Ddx42	Zfp1	Hsd17b10	Lrrc8d
Ddx46	Zfp362	Hsd17b11	Lrrfip1
Ddx47	Zfp423	Hsd17b3	Lrrtm2
Ddx5	Zfp473	Hsd17b4	Lrrtm3
Ddx50	Zfp513	Hsd3b5	Lrtm1
Ddx52	Zfp598	Hsdl2	Lsm4
Ddx54	Zfp771	Hsp90ab1	Lsmem1
Ddx56	Zfp821	Hsp90b1	Lsmem2
Ddx58	Zfpl1	Hspa13	Lta4h
Ddx59	Zfyve16	Hspa14	Ltn1
Ddx6	Zfyve19	Hspa1a	Ltv1
Deaf1	Zfyve26	Hspa4l	Luzp1
Decr2	Zmat2	Hspa5	Luzp2
Dedd	Zmiz2	Hspa8	Ly6g6c
Dedd2	Zmym1	Hspb1	Ly6g6d
Def6	Zmynd8	Hspb2	Ly86
Dek	Znhit6	Hspb6	Lyg1
Dennd1a	Znrf2	Hspb8	Lyg2
Dennd2a	Zranb1	Hspd1	Lypd6
Depdc1b		Hspe1	Lypd6b
Deptor		Hspg2	Lyplal1
Derl1		Htatsf1	Lyrm1
Derl2		Htr2b	Lysmd4
Des		Htr3a	Lyst
Dffb		Htr3b	Lyzl1
Dgat1		Htr7	Macc1
Dgcr8		Huwe1	Mad1l1
Dgka		Hyi	Magi1
Dgkg		Hyou1	Magi3
Dgkz		Hypk	Mal
Dguok		Iars	Maml3
Dhcr7		Iars2	Man1a
Dhdds		Iba57	Man1a2
Dhfr		Ica1l	Man2a1
Dhps		Ict1	Mansc1
Dhrs7		Ide	Maoa
Dhx16		Idh1	Maob
Dhx29		Idh2	Map10
Dhx30		Idh3a	Map1lc3a
Dhx32		Idh3b	Map2
Dhx33		Idh3g	Map2k6
Dhx35		Idnk	Map3k1
Dhx37		Ier3ip1	Map3k15
Dhx38		Ifih1	Map3k5
Dhx40		Ifrd1	Map4k3
Dhx8		Ift122	Map7
Diap1		Ift140	Mapk6
Dido1		Ift172	Mapkap1
Dio1		Ift46	Mapkapk5
Dip2a		Ift52	Marcksl1
Dip2b		Ift57	Mast3
Dip2c		Ift81	Matn1
Dirc2		Igbp1	Max
Dis3		Igf2bp3	Mbip
Dixdc1		Ighmbp2	Mbl2
Dkc1		Ik	Mbnl1
Dkk3		Ikbkb	Mbnl2
Dkkl1		Il17c	Mbp
Dld		Ilf2	Mbtps1
Dlgap5		Ilk	Mc4r
Dll1		Ilkap	Mcf2l
Dlx1		Ilvbl	Mcm10
Dmrta2		Immp1l	Mctp2
Dmrtb1		Immt	Mcu
Dmxl1		Imp4	Mdga2
Dnaic1		Impa2	Mdm1
Dnaja1		Impact	Me1
Dnaja2		Impad1	Me3
Dnaja3		Inadl	Med13l
Dnaja4		Inmt	Med14
Dnajb12		Inpp5a	Med4
Dnajb13		Inpp5f	Mef2c
Dnajb14		Ints1	Megf9
Dnajb2		Ints2	Meis2
Dnajb4		Ints3	Melk
Dnajb6		Ints4	Memo1
Dnajb9		Ints5	Meox2
Dnajc10		Ints8	Mep1b
Dnajc11		Ints9	Mesdc2
Dnajc12		Ip6k2	Met
Dnajc14		Ipo5	Mettl13
Dnajc16		Ippk	Mettl15
Dnajc2		Irf2bp1	Mettl20
Dnajc21		Irx2	Mettl25
Dnajc24		Iscu	Mettl5
Dnajc25		Isoc2b	Mex3a
Dnajc28		Ist1	Mex3c
Dnajc3		Isx	Mfap3l
Dnajc5		Isy1	Mfge8
Dnajc7		Itfg1	Mfsd10
Dnajc8		Itgax	Mfsd7c
Dnajc9		Itgb1bp2	Mgat4a
Dnali1		Itgb2	Mgll
Dnase1		Itpkc	Mgp
Dnase1l1		Itpr1	Mgst2
Dnase1l3		Ivd	Mia2
Dnm1		Ivns1abp	Mib1
Dnm2		Iws1	Mical2
Dnmt1		Jagn1	Micalcl
Dnpep		Jmjd4	Mid1ip1
Dntt		Jmjd8	Mien1
Dnttip2		Josd2	Mier3
Dock10		Jph2	Mink1
Dock11		Jtb	Mios
Dock3		Kars	Mipep
Dock4		Kat6b	Mipol1
Dock7		Katna1	Mis18a
Dock8		Kcmf1	Misp
Dock9		Kcna7	Mitf
Dohh		Kcng2	Mkln1
Dok3		Kcnip4	Mkrn2
Donson		Kcnj13	Mlana
Dopey2		Kcnj15	Mlf1
Dot1l		Kcnrg	Mlkl
Dpagt1		Kcnt2	Mlxip
Dpf2		Kctd10	Mmadhc
Dpf3		Kctd13	Mmd
Dph1		Kctd3	Mme
Dph2		Kdelr2	Mmp16
Dph3		Kdm1a	Mmp24
Dpp3		Kdm2b	Mmrn1
Dpp9		Kdm5a	Mms22l
Dpy19l1		Kdm6b	Mnd1
Dpy19l3		Khsrp	Mob2
Dpy30		Kidins220	Mon2
Dpyd		Kif11	Morc4
Dpys		Kif14	Mospd1
Dpysl2		Kif15	Mospd2
Dpysl3		Kif21a	Mphosph6
Dqx1		Kif2b	Mpi
Dram2		Kif5c	Mpp5
Drap1		Kifap3	Mpp6
Dscr3		Kifc2	Mppe1
Dsel		Kifc5b	Mpzl1
Dsn1		Kin	Mreg
Dstn		Klf8	Mrgprb1
Dstyk		Klhdc2	Mrpl1
Dthd1		Klhdc3	Mrpl21
Dtl		Klhl18	Mrpl30
Dtwd1		Klhl4	Mrpl45
Dtx1		Kmo	Mrps18a
Dtx2		Kmt2d	Mrps22
Dtx3l		Kmt2e	Mrps23
Dtx4		Kntc1	Mrps36
Dtymk		Kpna4	Mrps5
Dus1l		Kpna7	Mrps6
Dus3l		Kpnb1	Ms4a15
Dusp1		Kri1	Ms4a2
Dusp10		Krr1	Ms4a6d
Dusp11		Ksr1	Msh5
Dusp12		Kxd1	Msi2
Dusp13		Kynu	Msr1
Dusp14		L1cam	Msra
Dusp15		L1td1	Mst1r
Dusp16		L2hgdh	Mstn
Dusp18		L3mbtl1	Msx2
Dusp2		Lactb	Mtap
Dusp23		Lactb2	Mtbp
Dusp28		Lamc1	Mtfr2
Dusp4		Lamp3	Mthfd1l
Dusp5		Larp1b	Mtmr10
Dusp6		Larp4	Mtmr2
Dut		Lars	Mtmr7
Dvl1		Lasp1	Mtus1
Dvl2		Lbp	Muc13
Dvl3		Lbr	Muc2
Dync1h1		Lclat1	Muc20
Dync1li1		Lcmt2	Muc6
Dync1li2		Ldb2	Mut
Dynlrb2		Ldhc	Mxi1
Dynlt3		Ldhd	Myc
Dyrk1a		Lect2	Mycbp2
Dyrk1b		Lemd3	Myh1
Dzip3		Leng8	Myh11
E130309D02Rik		Leprel4	Myh4
E2f1		Leprotl1	Myh9
E2f3		Letm2	Myl10
E2f4		Lgals3bp	Myl2
E2f5		Lgals8	Mylip
E2f6		Lgalsl	Myo10
E4f1		Lgmn	Myo16
Eaf1		Lhpp	Myo1b
Eapp		Lias	Myo1e
Ears2		Lig1	Myo3b
Ebag9		Lig4	Myo5b
Ebpl		Limch1	Myof
Ecd		Lims2	Mysm1
Ech1		Lin28b	Myt1l
Echdc1		Lin7b	N6amt1
Ect2		Lin9	Naa11
Ect2l		Lipn	Naa16
Eda2r		Lipo1	Naa20
Edaradd		Lipo2	Naaladl2
Edem1		Lipt1	Nab1
Edem2		Litaf	Nabp1
Edil3		Llgl1	Naf1
Ednrb		Llph	Napg
Eed		Lman1l	Nat1
Eef1b2		Lman2l	Nat10
Eef1d		Lmbr1l	Nav3
Eef1g		Lmbrd2	Nbas
Eef2		Lmf2	Ncapg2
Eef2k		Lmln	Nceh1
Eepd1		Lmna	Ncoa3
Efcab2		Lmod2	Ncor2
Efcab7		Lnp	Nde1
Efhc1		Lnpep	Ndfip1
Efhd1		Loh12cr1	Ndfip2
Efna1		Lonp2	Ndrg1
Efna4		Lpgat1	Ndrg4
Eftud1		Lpin3	Ndst1
Egflam		Lpo	Ndufaf4
Egln2		Lrp3	Ndufaf6
Egr1		Lrpap1	Ndufs8
Egr3		Lrrc16a	Ndufv2
Ehbp1		Lrrc23	Ndufv3
Ehd1		Lrrc47	Necap2
Ehd4		Lrrc58	Nedd1
Ehmt1		Lrrc59	Nedd4l
Ehmt2		Lrrk2	Nedd9
Eid1		Lsg1	Nek3
Eid2		Lsm1	Nek6
Eid2b		Lsm12	Nell2
Eif1a		Lsm14b	Neto1
Eif1b		Lsm2	Neurod1
Eif2a		Lsm3	Nfat5
Eif2ak3		Lsm4	Nfatc2
Eif2b1		Lsm5	Nfe2l3
Eif2b2		Lsm6	Nfil3
Eif2b4		Ltbp4	Nfkbiz
Eif2b5		Ltn1	Nfu1
Eif2s1		Luc7l2	Ngb
Eif2s2		Luc7l3	Ngfrap1
Eif2s3x		Luzp1	Nhej1
Eif3a		Lysmd2	Nhlrc1
Eif3d		Lysmd3	Nid1
Eif3e		Lzic	Ninj2
Eif3g		Mab21l1	Nipal1
Eif3h		Macrod1	Nipsnap3b
Eif3k		Mad2l1	Nkain3
Eif3l		Maea	Nkd2
Eif4a1		Maf1	Nkx2-4
Eif4a2		Magi2	Nkx3-1
Eif4b		Mak16	Nkx6-1
Eif4e2		Malt1	Nln
Eif4e3		Man1a	Nlrp9b
Eif4ebp2		Man1b1	Nnmt
Eif4g1		Man2a1	Noa1
Eif4g2		Manba	Nobox
Eif4h		Manf	Nol6
Eif5		Map1b	Nop16
Eif5a		Map1lc3a	Notch2
Eif5b		Map2k2	Nox3
Eif6		Map2k4	Npas3
Elac2		Map2k5	Npc1l1
Elavl1		Map2k7	Npepps
Elavl2		Map3k12	Nphp4
Elf1		Map4k3	Npnt
Elf2		Map4k4	Npvf
Elf3		Mapk1	Npy
Elfn1		Mapk14	Nr0b2
Elk1		Mapk1ip1l	Nr1i2
Elk3		Mapk7	Nr2c1
Elk4		Mapkapk5	Nr2c2
Ell		Mark4	Nr2f1
Ell2		Mars	Nr2f2
Elmo1		Mars2	Nr3c1
Elmo2		Mast4	Nr3c2
Elmod3		Mat1a	Nr4a2
Elof1		Mat2a	Nr5a1
Elovl5		Matn3	Nr5a2
Elovl6		Mau2	Nr6a1
Elovl7		Max	Nrarp
Elp2		Mblac1	Nrbf2
Elp3		Mbnl3	Nrd1
Emb		Mboat1	Nrf1
Eml4		Mboat7	Nrg3
Eml6		Mccc1	Nrip1
Emp1		Mccc2	Nrp1
Emp3		Mcee	Nrp2
Emx2		Mcfd2	Nsun6
Enah		Mcm10	Nt5c
Enc1		Mcm2	Nt5c2
Endod1		Mcm3	Nt5c3
Endou		Mcm4	Nt5dc2
Enkur		Mcm5	Nt5e
Eno3		Mcm6	Ntf3
Eno4		Mcm9	Nthl1
Enoph1		Mcoln2	Ntm
Enpep		Mcrs1	Ntn4
Enpp2		Mcu	Ntng1
Enpp4		Mdh1	Ntrk2
Enthd1		Mdh2	Nuak1
Entpd1		Mdn1	Nuak2
Entpd2		Mecr	Nudt3
Entpd5		Med12	Nudt4
Entpd6		Med13l	Nudt9
Entpd7		Med14	Nufip1
Entpd8		Med18	Nufip2
Ep300		Med19	Nup155
Ep400		Med22	Nup160
Epb4.1		Med23	Nup210
Epb4.1l4a		Med4	Nup50
Epc1		Med6	Nup93
Epc2		Med7	Nxpe2
Epdr1		Med8	Nxph2
Epha2		Mef2b	Nyap2
Ephb1		Meis2	Nyx
Ephb3		Melk	Oasl1
Ephx1		Memo1	Oat
Epm2aip1		Mepce	Obp2b
Epn1		Mesdc2	Odc1
Eprs		Mettl1	Oit1
Eps15		Mettl10	Oit3
Eps15l1		Mettl11b	Olfm1
Ept1		Mettl13	Olfm3
Erap1		Mettl16	Olfr1444
Erbb2ip		Mettl17	Olfr1500
Erbb4		Mettl18	Olfr1509
Erc1		Mettl20	Olfr267
Ercc1		Mettl21c	Olfr558
Ercc2		Mettl6	Olfr750
Ercc3		Mettl9	Opa1
Ercc5		Mex3b	Opn3
Ercc6		Mfap1b	Oprd1
Ercc6l		Mfn1	Optc
Erf		Mfsd10	Optn
Ergic3		Mfsd11	Osbpl1a
Eri1		Mfsd12	Osbpl3
Erich1		Mfsd5	Ostf1
Erlec1		Mfsd7c	Otop1
Erlin1		Mfsd8	Otop3
Erlin2		Mgam	Otx1
Ermn		Mgat1	Ovol3
Ermp1		Mgat2	Oxa1l
Ero1l		Mgme1	Oxgr1
Ero1lb		Micu2	Oxr1
Erp29		Micu3	P2ry1
Esco1		Mier1	P2ry2
Esco2		Mif	P4ha3
Esd		Miox	Pabpn1l
Espl1		Mitd1	Pacsin2
Espn		Mitf	Pag1
Esr1		Mki67ip	Pah
Esyt2		Mknk1	Pam
Esyt3		Mkrn1	Papln
Etaa1		Mlec	Pappa
Etf1		Mlf2	Papss1
Etfb		Mllt10	Paqr3
Etfdh		Mllt4	Pard3
Etv1		Mlxipl	Pard3b
Etv5		Mlycd	Pard6b
Evi2a		Mmab	Park7
Evi2b		Mmachc	Parm1
Evi5		Mmadhc	Parva
Evx2		Mmel1	Pawr
Exd1		Mmgt1	Pax1
Exoc2		Mmp21	Pax5
Exoc3l		Mmp7	Pax9
Exoc4		Mms19	Pbk
Exoc6		Mnat1	Pbx1
Exoc7		Mob2	Pcbp1
Exoc8		Mob3a	Pcca
Exog		Mob4	Pcdh18
Exosc1		Mocos	Pcdh7
Exosc2		Mocs1	Pcf11
Exosc4		Mocs2	Pcgf6
Exosc5		Mogat1	Pcp4
Exosc6		Mogat2	Pcsk5
Exosc8		Mogs	Pcsk6
Exosc9		Mon1b	Pdap1
Ext1		Morc4	Pdcd4
Ext2		Mospd1	Pde10a
Eya2		Mospd2	Pde12
Eya3		Mpc1	Pde2a
Ezh1		Mpc2	Pde4b
Ezr		Mpdu1	Pde4dip
F5		Mphosph10	Pde6a
F8a		Mphosph8	Pde7b
F9		Mpi	Pde8a
Fabp7		Mpo	Pdgfa
Fadd		Mpp5	Pdgfb
Fads3		Mppe1	Pdgfc
Faf1		Mpped2	Pdgfra
Faf2		Mpv17	Pdhx
Fahd1		Mras	Pdik1l
Fam102a		Mrc2	Pdk1
Fam102b		Mre11a	Pdlim1
Fam105a		Mroh5	Pdlim5
Fam107a		Mrpl1	Pdp1
Fam107b		Mrpl11	Pdss1
Fam109a		Mrpl12	Pdzk1
Fam114a2		Mrpl13	Pdzk1ip1
Fam117b		Mrpl15	Pdzrn3
Fam118a		Mrpl17	Pebp4
Fam120c		Mrpl18	Peli1
Fam122a		Mrpl20	Peli2
Fam126a		Mrpl23	Pemt
Fam129c		Mrpl28	Perp
Fam134a		Mrpl3	Pfdn1
Fam134b		Mrpl35	Pfkfb3
Fam134c		Mrpl36	Pfkfb4
Fam136a		Mrpl37	Pgbd5
Fam149b		Mrpl39	Pggt1b
Fam151b		Mrpl40	Pgk1
Fam159b		Mrpl45	Pgm1
Fam160b1		Mrpl47	Pgm2l1
Fam161a		Mrpl49	Pgpep1l
Fam162a		Mrpl51	Phactr1
Fam166b		Mrpl55	Phactr2
Fam167a		Mrpl9	Phactr3
Fam168a		Mrps10	Phf14
Fam168b		Mrps12	Phf19
Fam173a		Mrps15	Phf2
Fam173b		Mrps16	Phf21a
Fam174a		Mrps17	Phf21b
Fam175b		Mrps18a	Phf3
Fam178a		Mrps18b	Phkb
Fam179a		Mrps18c	Phlda1
Fam179b		Mrps21	Phldb2
Fam181b		Mrps23	Phospho2
Fam188b		Mrps24	Phtf1
Fam192a		Mrps26	Phyhipl
Fam195a		Mrps28	Phykpl
Fam195b		Mrps31	Pibf1
Fam196a		Mrps35	Picalm
Fam32a		Mrps6	Pid1
Fam35a		Mrps7	Piezo2
Fam3a		Mrps9	Pigu
Fam3c		Mrrf	Pik3ap1
Fam43a		Mrto4	Pik3c3
Fam45a		Msc	Pik3cb
Fam46b		Msh5	Pik3ip1
Fam46d		Msi2	Pik3r1
Fam49b		Msra	Pik3r4
Fam50a		Msrb2	Pilrb1
Fam53a		Msx1	Pim1
Fam53c		Mta2	Pip4k2a
Fam60a		Mtap	Pitrm1
Fam63a		Mtch2	Pitx2
Fam64a		Mtfp1	Pkd2l1
Fam69a		Mtg1	Pkdcc
Fam71e1		Mthfd1l	Pkdrej
Fam73b		Mthfr	Pkib
Fam76a		Mtl5	Pkig
Fam78a		Mtmr2	Pkn2
Fam78b		Mtmr3	Pknox1
Fam83d		Mtmr6	Pkp2
Fam83e		Mtmr9	Pkp4
Fam84b		Mto1	Pla2g16
Fam96a		Mtpn	Pla2g2c
Fam96b		Mtr	Pla2g2f
Fam98a		Mtrr	Pla2g6
Fam98b		Mtss1l	Plac8
Fan1		Mttp	Plaur
Fanca		Mvb12a	Plb1
Fancb		Mvk	Plbd1
Fance		Mxd3	Plcb1
Fancg		Mybbp1a	Plcb2
Fanci		Mycbp2	Plcb4
Fancl		Myef2	Plcd3
Fancm		Myg1	Plcg2
Fank1		Myh10	Plch1
Farp1		Myh13	Plcxd2
Farp2		Myh15	Pld1
Fars2		Myh9	Plek2
Fas		Myl4	Plekha1
Fasn		Mylip	Plekha8
Fastk		Mylk4	Plekhd1
Fastkd1		Mylpf	Plekhf2
Fastkd3		Myo15b	Plekhg3
Fau		Myo1f	Plekhg6
Fbl		Myo5b	Plekhh2
Fbrsl1		Myo6	Plekhm1
Fbxl13		Myod1	Plekhm3
Fbxl18		Myrfl	Plxnd1
Fbxl19		N4bp2l1	Pmepa1
Fbxl20		Naa16	Pmp22
Fbxl3		Naa20	Pnn
Fbxl4		Naa25	Pnpla1
Fbxl5		Naa30	Pnrc1
Fbxl6		Naa35	Pogk
Fbxl7		Naa38	Pola2
Fbxo11		Naa40	Polr1a
Fbxo16		Naa50	Polr2l
Fbxo2		Naalad2	Polr2m
Fbxo22		Nab2	Polr3e
Fbxo24		Naca	Pon1
Fbxo25		Nadk2	Por
Fbxo31		Nae1	Pou2f1
Fbxo32		Naf1	Pou4f1
Fbxo33		Nagk	Pou5f1
Fbxo34		Nagpa	Ppap2b
Fbxo36		Nalcn	Ppapdc2
Fbxo42		Nap1l2	Ppara
Fbxo43		Napa	Ppargc1b
Fbxo44		Napepld	Ppcdc
Fbxo45		Napsa	Ppfia2
Fbxo46		Nars	Ppfibp1
Fbxo48		Nasp	Ppfibp2
Fbxo5		Nat10	Ppm1h
Fbxo7		Nat6	Ppm1l
Fbxo9		Nat9	Ppp1r14c
Fbxw5		Nbas	Ppp1r14d
Fbxw7		Nbeal1	Ppp1r2
Fbxw9		Nbl1	Ppp1r21
Fcf1		Ncapd3	Ppp1r26
Fcgr3		Ncaph2	Ppp1r36
Fcgrt		Ncbp1	Ppp1r3b
Fcho2		Ncbp2	Ppp1r9a
Fchsd2		Nck2	Ppp2r3c
Fcrl1		Nckap1	Ppp3ca
Fcrla		Ncl	Ppp3cb
Fdft1		Ncln	Ppp3cc
Fdx1l		Ncoa5	Ppp4r2
Fdxacb1		Ncoa7	Ppp5c
Fem1a		Ncor1	Prdm10
Fem1b		Ncor2	Prdm15
Fem1c		Ndc1	Prdm16
Fen1		Ndc80	Prepl
Fermt3		Ndel1	Prickle1
Ffar1		Ndnf	Prickle2
Fgd3		Ndrg4	Prkab1
Fgd4		Ndufa10	Prkar1b
Fgf1		Ndufa13	Prkca
Fgf10		Ndufa2	Prkce
Fgf11		Ndufa5	Prkcq
Fgf14		Ndufa6	Prkrir
Fgf9		Ndufa7	Prlhr
Fgfbp3		Ndufa8	Procr
Fgfr1op		Ndufa9	Prokr2
Fgfr1op2		Ndufab1	Prom1
Fh1		Ndufaf1	Prop1
Fhit		Ndufaf6	Prpf40a
Fibp		Ndufaf7	Prps1l1
Ficd		Ndufb3	Prr12
Fign		Ndufb4	Prr15
Fignl1		Ndufb5	Prr5l
Filip1		Ndufb7	Prrc1
Fis1		Ndufb8	Prss21
Fiz1		Ndufs2	Prss22
Fkbp10		Ndufs3	Prss33
Fkbp1a		Ndufs6	Prss35
Fkbp1b		Ndufs7	Prss54
Fkbp3		Ndufs8	Prune2
Fkbp4		Ndufv1	Psapl1
Fkbp7		Ndufv2	Psd3
Fkbp8		Nedd8	Psen1
Fkbpl		Nelfe	Psen2
Fktn		Neurl1a	Psmb7
Flad1		Nf2	Psmd6
Flcn		Nfil3	Psmg1
Fli1		Nfkbid	Psmg2
Flrt3		Nfx1	Psph
Flt1		Nfya	Psrc1
Flywch1		Nfyc	Ptbp1
Flywch2		Ngdn	Ptchd3
Fmo2		Nhp2	Ptchd4
Fmo5		Nhp2l1	Ptdss1
Fmr1		Nid2	Ptgs1
Fnbp1		Ninl	Ptk2
Fnbp4		Nipa2	Ptp4a1
Fndc3a		Nipbl	Ptpn12
Fndc3b		Nisch	Ptpn14
Fndc8		Nkiras1	Ptpn23
Fnip1		Nle1	Ptpn3
Fnip2		Nlgn2	Ptprc
Fntb		Nlk	Ptprf
Fos		Nln	Ptprg
Fosb		Nmd3	Ptprj
Fosl2		Nme5	Ptprk
Foxa1		Nmnat2	Ptprm
Foxa2		Nmt2	Ptprn2
Foxa3		Nnmt	Ptpro
Foxc2		Nnt	Ptprr
Foxi1		Nob1	Ptpru
Foxj1		Noc3l	Ptprz1
Foxj3		Noc4l	Ptx3
Foxn2		Nol10	Pvrl1
Foxo1		Nol6	Pwp1
Foxo3		Nolc1	Pwwp2a
Foxo4		Nom1	Pyroxd2
Foxo6		Nomo1	Qrfp
Foxp4		Nono	Rab11fip2
Fpgs		Nop10	Rab11fip5
Frat1		Nop16	Rab12
Frat2		Nop2	Rab20
Frg1		Nop58	Rab25
Frmd6		Nos1ap	Rab27b
Frmd8		Nosip	Rab30
Frmpd1		Nostrin	Rab31
Frs2		Noto	Rab35
Fryl		Npdc1	Rab3b
Fscn2		Npepl1	Rab40b
Fth1		Npepps	Rab43
Ftl1		Nphp3	Rad23b
Fto		Nphp4	Rad51b
Ftsj1		Nphs1	Rad54l2
Fundc1		Nphs2	Raf1
Furin		Nploc4	Ralgapa2
Fut10		Npr1	Ralgps2
Fut11		Nprl2	Raly
Fut8		Npy2r	Ramp3
Fuz		Nr1d1	Ranbp3
Fxn		Nr2c1	Rap1b
Fxr2		Nr2e1	Rap1gap2
Fxyd6		Nr5a1	Rap2a
Fyb		Nr6a1	Rap2b
Fyco1		Nrbp1	Rapgef1
Fyn		Nrde2	Rapgef2
Fyttd1		Nrxn2	Rapgef4
Fzd3		Nsa2	Rapgef5
Fzd7		Nsf	Rarb
Fzd8		Nsmce4a	Rars
Fzr1		Nsun5	Rasa1
G2e3		Nt5c3b	Rasa2
G3bp1		Nt5dc2	Rasa3
G3bp2		Nthl1	Rasal1
G6pc3		Ntn4	Rasd1
Gab1		Ntsr2	Rasgef1a
[truncated: 4,184 more rows]

## Sheet: Table S5
GeneSymbol	Forward primer	Reverse primer	Amplicon size	Amplicon sequence	Intensity threshold (RFU)	R²	Efficiency (%)	Ct min	Ct max
36B4	ATGCAGCAAATCCGTCAGTCTCT	TGGCCTTTCTTATCATGGTGTTCT	76	TGGCCTTTCTTATCATGGTGTTCTTGCCCATGAGAATTTCAGCTCTGCCACGCAGAGACTGACGGATTTGCTGCAT	0.1	0.996	89.221	23	32
ACOD	GGCACAGCTACTGGCATTAAAA	GGGGAAAACAGATTGACCTGA	113	GGCACAGCTACTGGCATTAAAATGTTGAAAACTATCACGAGTAACTTGTAGTTCtcGTTGAAACATAACAATTCCATCTTCGTACAAGTCACTCAGGTCAATCTGTTTTCCCC	0.06	0.995	90.134	24	33
ACOX1	GCTCCAATGTCTCCTATCGTGA	AAGGCTAATTGTCGACGGAACT	111	GCTCCAATGTCTCCTATCGTGATGCCTGGCAAAGGTTGGTGAGTCTCTAGATCTCGTAACTGAACAAGAAACATCTGAATTCCATGATCAGTTCCGTCGACAATTAGCCTT	0.1	0.992	96.448	26	32
ACTINE	CGTCTCGACTTGGCCGGCAG	CGCACGATTTCACGCTCGGC	101	CGCACGATTTCACGCTCGGCGGTTGTGGTGAAAGAGTAACCACGCTCCGTCAGGATCTTCATCAAGTAGTCGGTAAAGTCCCTGCCGGCCAAGTCGAGACG	0.1	0.997	90.261	17	26
APLP	CCACATTACGTGAGGGTTTCTC	CGACAGTGTAAACGACATGGAA	121	CCACATTACGTGAGGGTTTCTCTTTCCATGTCGAGTTCTTCTCATGCATGTCGCCTTCGACTTCACAAGATGTGCATTCGTCAGGCTGAGAAATCTCAATTCCATGTCGTTTACACTGTCG	0.2	0.99	96.099	21	29
CAH2	ATTCTGTGCAGTTCCAACCAAG	CCCAGTGAAAATGAAATTGCTC	99	ATTCTGTGCAGTTCCAACCAAGTGCTGGAAATGGATCAGAACTAACTGGAGGACCATTGGCCGTTAAGTACAACTTTGAGCAATTTCATTTTCACTGGG	0.1	0.991	94.882	21	30
CATA	TCTCTTTACCCGTACGACCTCA	CCAAATCCAGTGGTGAGAACAT	119	TCTCTTTACCCGTACGACCTCATCTCAAAGAAAATGACGACTCGCGACAGAGCATCCGAACAACTTGCTGATTATGCAAAGACTAAGAAGGAGCGAGATGTTCTCACCACTGGATTTGG	0.1	0.997	100.433	21	29
CLOCK	CTGTCTGTTCCCTCAATCCTTG	AAGGGATACCCGACTCATTGTT	117	CTGTCTGTTCCCTCAATCCTTGGCCGTCGTCTTGGCTTAACGGTTATGAAGAAGTCAAGTTACGTGATGAAGGCAATGAATGCGATCACAAAGATAACAATGAGTCGGGTATCCCTT	0.8	0.992	85.361	26	31
CRY1	CTTTGGATCAGCTGGGAAGAG	GAATTGTTGGAAAAAGGCACTG	120	CTTTGGATCAGCTGGGAAGAGGGCATGAAAGTATTTGAGAGGTGGCTTCTTGATGCAGAATGGAGTTTAAATGCTGGTAACTGGATGTGGCTGTCTTGCAGTGCCTTTTTCCAACAATTC	0.1	0.996	98.862	22	31
CRYD	TCTTTTCAGCGAGCAGAAACTT	GACAACAGTTTTACCCCCTTCC	92	GACAACAGTTTTACCCCCTTCCATGGTAGCAGTTGTCTCGCAGTGTTGATATCTTCCCAAGGAATGTCGGAAGTTTCTGCTCGCTGAAAAGA	0.1	0.994	86.918	24	31
ECT2	GTGTCACTCAGCTCGAAGGTGT	GCAGATGTTCGAGATTCTCAGG	105	GTGTCACTCAGCTCGAAGGTGTCCACTTTAGACACGTAAACACGATGTGAAGAGAGAACGTAGGCTGGGCATCCATCAACGTCCCTGAGAATCTCGAACATCTGC	0.1	0.994	93.778	23	32
EGR1	GAAGTAAATTCGGCACCAAACA	TCGCTGGTAAAAGTTGGTCTGT	111	GAAGTAAATTCGGCACCAAACAAGGTACAAACTCCTACTCCACAAGATCTTCCACAAGAGCAGGTGGCAGTCTCAGCCGCAAACAACCCACAGACCAACTTTTACCAGCGA	0.2	0.997	100.982	21	25
FOS	CTTTCAAATGCAGGCAAAGAAG	GCCACAAGTTCTTTCTCCAAAC	103	CTTTCAAATGCAGGCAAAGAAGGAAGGAACACATACAGAAGCTTCAAGATGAGAGCGACGAGTTAAACTCTGAAAGGAGTTGTTTGGAGAAAGAACTTGTGGC	0.1	0.991	110.437	25	30
HECD3	TGCCCCACGTACTTAGATAGGA	CGCCTTTTGTATGGAAACTGAT	138	TGCCCCACGTACTTAGATAGGAGGCCTCGTCCTGGACTTCCAGTTCATCAGTGATTTGAACAGCGGCTTCATCAATAGCCACGTAGTCTTTGGCCCACGTGACGTGCTCGCCGACGATCAGTTTCCATACAAAAGGCG	0.2	0.99	93.79	25	34
HEY	CTTTTCAACCAGACGACCTTGA	CTTCCAGCACAGTGTAACAGCA	111	CTTTTCAACCAGACGACCTTGAAGAGCCTTTAAGTACTCCACAGTCAACTCCAAAATCTCTGCCTTCTCAAGCTTTCCTGATCCCTGTTTGCTGTTACACTGTGCTGGAAG	0.1	0.995	96.732	21	29
LONF3	GACCGTGGTACTGGATGGATTA	GGCACCTCTACATTCTGGTCAA	126	GACCGTGGTACTGGATGGATTACTGAGAATATATCTAGAGGAGCCTTACCGTGAGAGGGAGGAATTTCACTCGCAGGAAGTGGAGATGTGGACTAGGGTAGGTATTGACCAGAATGTAGAGGTGCC	0.6	0.994	89.884	27	34
MDR1	GTTCCACTTCCTCCTCCACAAT	GCTAAGAGGAGGGGCAGTTCT	106	GTTCCACTTCCTCCTCCACAATTTTCTCTTTATCATCTTTGTCATTCTTACCCACAGACTTGGCAGAAGTTGGCCGATCAAATGCAGAACTGCCCCTCCTCTTAGC	0.1	0.994	81.272	23	30
MMP19	GGATCCTACACTCAAGCCTCCT	GAGAACAATATTGGCGGCTAAA	113	GGATCCTACACTCAAGCCTCCTACGTTCGTATTACACTTCATCCACTTTTCAGCGATATTTTGTGGGTATTTAGCTTCAACATTCCATTTATTTAGCCGCCAATATTGTTCTC	0.1	0.991	90.259	24	31
MRC1	CGTGTTCCTTCCATGTCTTGTT	TGAAAACGATCGTGGCTGTTA	93	CGTGTTCCTTCCATGTCTTGTTTTCTACTTGAATGTAAACCTTTTATAGCGCTCCACAGACTTTCTCTTTCGTAACAGCCACGATCGTTTTCA	0.1	0.994	89.268	21	30
PAX3	ACTGTTCGTCTCGTCCGTTTTA	AAGAACTTGGGGAAAGATTGGA	110	ACTGTTCGTCTCGTCCGTTTTAGGGTTTGTTCTCTTTCCTTTGGATCTACGGTTGGAAAACCAAACCTGAATTCTTGATTCACTGATATCCAATCTTTCCCCAAGTTCTT	0.04	0.996	104.756	21	27
PHR	CTTCTTCGATGAATGCCTCAAC	CAACTTATCGCCATGGTTTCAT	113	CTTCTTCGATGAATGCCTCAACAGAGTCTTTAGCCTTGCTGCGGAATTCTCTTACTCTGAGGATTGCTCTCTGGACACTTATGTGACCTGCATGAAACCATGGCGATAAGTTG	0.08	0.987	68.807	24	30
PTHD3	CCAAAGTTCCAGTAGACCATTGTT	GGAGATGTTCTTACTCCTGCAGTT	150	CCAAAGTTCCAGTAGACCATTGTTTAAGCAAACTGGGCCAACCCTGAAACAAAATTTTTCCCAAGAAATATCAGTTCCATTGCCTACTTTTTTGACCTTGTTATGAATTGTGAGTGCCTCTTTCAAAACTGCAGGAGTAAGAACATCTCC	0.1	0.99	81.613	23	30
SC5A9	GGCAAACAGTCATCTCCTTTGT	CTAAACAACACCGCTTCTGTCC	103	GGCAAACAGTCATCTCCTTTGTAGGTACTGGTTCCTGTTGCCTGGTCCTGTTGCCATTTGCACCATGATGAATCACCTGGTGGACAGAAGCGGTGTTGTTTAG	0.1	0.996	95.779	22	30
SIK1	ATGTTGTGCATCGGGACTTAAA	GACTGCCAGGCGTGTAGTAGTT	105	ATGTTGTGCATCGGGACTTAAAGGCTGAGAATCTCCTTCTCGATCAAAGCTACAACATAAAAATTGCTGACTTTGGTTTCGGTAACTACTACACGCCTGGCAGTC	0.1	0.991	88.848	24	33
XPC	TGCTAGTGTCCTCTGTGTCGTA	GCGTGGCATGAAGAAGAACAAC	145	TGCTAGTGTCCTCTGTGTCGTATCTTTTCTTGAGTCTCTCACGGATTAACAACGACCTCGTCAAAAGTTTCCAGTTGGCCAGCATACGTTTCTCGCGCTTCTCTGCTTTTTTCTTCTCTGCTTGTTGTTCTTCTTCATGCCACGC	0.1	0.988	98.728	24	30
